# Supplementary material for: A Systematic Review and Integrated Bioinformatic Analysis of Candidate Genes and Pathways in the Endometrium of Patients With Polycystic Ovary Syndrome During the Implantation Window
Source: Front Endocrinol (Lausanne). 2022 Jul 1;13:900767. doi: 10.3389/fendo.2022.900767 (PMC9289743; doi:10.3389/fendo.2022.900767)
Supplement: Supplementary file 3 [file Table_3.xlsx]

## Sheet: DAVID
The GO of DEGs in the endometrium of PCOS patients during implantation window.
Category	Term	Count	%	PValue	Genes	List Total	Pop Hits	Pop Total	Fold Enrichment	Bonferroni	Benjamini	FDR
GOTERM_MF_DIRECT	GO:0005515~protein binding	260	76.4706	8.72966e-07	RPL5, SMC5, MKI67, EVA1A, CREB3L1, NAMPT, PCLAF, PDK4, MYOZ1, CXADR, ENTPD3, MUSK, ANK3, TM4SF4, BCS1L, RNASE2, RUNX2, TIAM1, AZGP1, MTHFD2, GYPA, MTARC1, NCAPG, GATA4, PCDH17, CDKN2AIP, HELZ2, APOO, INPP5D, MYO6, EPB41L3, FADD, CGA, TRPM6, HLA-DQA2, SRPK2, NFE2, CREBBP, XRCC4, PLK2, FZD6, SMARCA5, RAB27B, LNPEP, IGF1, ZWINT, BST2, TPX2, OCLN, ID1, KYAT1, TOP2A, RYR2, CLIC5, SETD3, GDI1, KRT23, P…	330	12518	18770	1.18138	0.000616124	0.000205438	0.000203983
GOTERM_CC_DIRECT	GO:0005829~cytosol	124	36.4706	4.54612e-05	RPL5, ALDH1L1, SAT1, CLU, PPP1CB, NAMPT, TGM2, KPNA1, RAB2A, EIF1AX, ANXA11, ANK3, CDC25C, RUNX2, TIAM1, RAF1, MYL9, CSNK1G1, GYPA, CUL2, NCAPG, GMPR, NDRG2, CORO1A, APOO, HRH1, BAG2, CALD1, INPP5D, NPHP1, MYO6, EPB41L3, MAP3K20, FADD, SUDS3, MAP2K6, SRPK2, MOAP1, UBE2H, XRCC4, SMURF2, PLK2, IDH1, SMARCA5, LNPEP, HELZ, ZWINT, NDC80, BST2, SEPSECS, TPX2, KIF18B, UBE2S, KIF4A, AAK1, BCL2, CRYL1, KY…	337	5404	20164	1.37294	0.0219413	0.0110925	0.0107288
GOTERM_CC_DIRECT	GO:0005634~nucleus	123	36.1765	0.00209916	RPL5, SMC5, MKI67, CLU, PPP1CB, TATDN3, TUBB6, CREB3L1, NAMPT, PCLAF, MYOZ1, RAG1, TGM2, KPNA1, RAB2A, UBE4B, PRPF4B, CDC25C, RUNX2, HIC2, TIAM1, AZGP1, MELK, PKP2, CSNK1G1, KMT2E, YTHDC2, NCAPG, GATA4, NDRG2, RAD51AP1, MYO6, MAP3K20, FADD, SUDS3, SRPK2, NFE2, CREBBP, UBE2H, XRCC4, SMURF2, PLK2, SMARCA5, HMGA2, HELZ, NSG1, FOXN1, COQ7, NDC80, SEPSECS, TPX2, KIF18B, UBE2S, ID1, BCL2, HPSE, TOP2A, …	337	5848	20164	1.25847	0.64137	0.0731706	0.0707715
GOTERM_CC_DIRECT	GO:0005737~cytoplasm	116	34.1176	0.0010965	RPL5, ALDH1L1, SMC5, CLU, PPP1CB, TUBB6, NAMPT, KPNA1, SPINK1, CXADR, EIF1AX, ANXA11, UBE4B, CDC25C, RUNX2, MELK, PKP2, RAF1, MYL9, CSNK1G1, KMT2E, CNP, NCAPG, NDRG2, CORO1A, HELZ2, ALDH3B2, NPHP1, MYO6, MAP3K20, FADD, SRPK2, MOAP1, NFE2, CREBBP, SMURF2, PLK2, PSPHP1, IDH1, LNPEP, NSG1, ZWINT, BSPRY, BST2, YRDC, SEPSECS, TPX2, KIF18B, KIF4A, AAK1, BCL2, KYAT1, DHX29, TOP2A, DIDO1, CLIC5, BMPR2, S…	337	5361	20164	1.29467	0.414557	0.0486447	0.0470498
GOTERM_CC_DIRECT	GO:0005886~plasma membrane	106	31.1765	0.00315345	KCNG3, TM7SF3, ATP12A, ZDHHC2, PPP1CB, EVA1A, NAMPT, ENPP2, IL6R, TGM2, CXADR, ENTPD3, MUSK, ANK3, ATP1B1, TIAM1, SCNN1G, MELK, PKP2, RAF1, ABCG1, CSNK1G1, KMT2E, SLC26A2, GYPA, CNP, NID1, CORO1A, PCDH17, SCUBE3, HRH1, CALD1, INPP5D, MYO6, EPB41L3, TRPM7, FADD, ASIC2, TRPM6, HLA-DQA2, SMURF2, FZD6, TNFRSF10C, LNPEP, RAB27B, BST2, PTPRB, OCLN, FXYD4, ALPL, RYR2, IGHM, BMPR2, ITGB4, KCNC3, ITGB2, V…	337	4959	20164	1.27896	0.7859	0.0993271	0.0960705
GOTERM_CC_DIRECT	GO:0005654~nucleoplasm	90	26.4706	0.000496366	TOP2A, RPL5, BMPR2, SETD3, DYRK2, CHD7, HMGB2, SMC5, MKI67, MED17, PPP1CB, PPP6C, EXO1, GATAD1, PCLAF, SPIN1, RAG1, KPNA1, NCOA2, DUSP2, ANXA1, DUSP3, CXADR, RING1, ANXA11, KIF23, CDC25C, RUNX2, SCNN1G, HIC2, RAD51C, PAX8, RP2, PKP2, MCM6, DAP3, MCM2, KMT2E, CAMK2D, GYPA, HPGD, SATB1, UHRF1, CUL2, RNF8, PPM1H, TULP3, GATA4, PRKX, CENPA, CDKN2AIP, AURKA, RAD51AP1, HELZ2, HSD11B2, CHTF8, CAND1, MYO…	337	3846	20164	1.40017	0.215169	0.0400533	0.0387401
GOTERM_CC_DIRECT	GO:0016020~membrane	67	19.7059	0.000104924	RPL5, RYR2, ABCD3, LAMC3, ITGB2, VLDLR, SLC6A1, MKI67, CLU, LRRC1, MED17, SERPINA5, VSIG2, CREB3L1, RAC2, IL6R, GIT1, BOK, OFD1, ENTPD3, IFNGR1, ANXA11, ATP1B1, PRSS12, TIAM1, MELK, NPC1, CD48, KIF2C, RAPGEF4, SLC26A2, CAMK2D, GYPA, CNP, LAMA4, NCAPG, CORO1A, HELZ2, CAND1, NPHP1, MYO6, FLNA, NCAM1, CTNNA2, SNCA, CYB5A, SLC16A1, TPBG, CPSF2, LNPEP, HELZ, COQ7, NDC80, BSPRY, BST2, YRDC, P4HA1, DLC1…	337	2511	20164	1.59652	0.0499166	0.0170676	0.016508
GOTERM_MF_DIRECT	GO:0042802~identical protein binding	61	17.9412	1.24861e-07	RYR2, PYGL, SLC6A1, OLFML2A, SAT1, GPHN, LMNB2, PTPRG, NAMPT, TK1, TGM2, MBL2, OFD1, ANXA1, CXADR, DCXR, DHPS, TRAF1, MTSS1, MCM6, RAF1, BCAT1, TLR4, PAFAH1B2, CAMK2D, GYPA, HPGD, UHRF1, HTRA3, RNF8, PPM1H, ASCL1, CORO1A, SCUBE3, BAG2, CCL5, MYO6, NCAM1, FADD, SNCA, MAP2K6, NFE2, RRM1, SLC16A1, XRCC4, SMURF2, IDH1, STAT2, NDC80, ASS1, BST2, ABI2, P4HA1, SYT11, PRC1, ID1, BCL2, CCDC6, BAX, KRAS, M…	330	1704	18770	2.03615	8.81478e-05	4.42213e-05	4.39081e-05
GOTERM_CC_DIRECT	GO:0070062~extracellular exosome	60	17.6471	0.000188384	CLIC5, IGHM, RPL5, ALDH1L1, ITGB4, ITGB2, PYGL, TM7SF3, CLU, WFDC2, PTPRG, SERPINA5, PPP1CB, TUBB6, NAMPT, RAC2, TIMP1, ENPP3, TGM2, RAB2A, SPINK1, ANXA1, DCXR, ANXA11, RNASE2, ATP1B1, SCNN1G, AZGP1, NPC1, RP2, CD48, PAFAH1B2, RAB7A, SLC26A2, HPGD, CNP, LAMA4, NID1, NDRG2, CORO1A, THBS4, RAB21, PARD6B, CAND1, MYO6, FLNA, SLC16A1, GALNT4, IDH1, RAB27B, ASS1, BST2, FABP3, MLPH, CRYL1, CD9, BAX, ALP…	337	2217	20164	1.61932	0.0878403	0.0229829	0.0222293
GOTERM_MF_DIRECT	GO:0005524~ATP binding	57	16.7647	1.25273e-07	TOP2A, BMPR2, ABCD3, DYRK2, CHD7, SMC5, PYGL, MKI67, CHD2, ATP12A, GPHN, PDK4, PBK, TK1, TGM2, ENTPD3, MUSK, KIF23, PRPF4B, BCS1L, RUNX2, RAD51C, MELK, BMP2K, KIF2C, MCM6, RAF1, ABCG1, CSNK1G1, MCM2, CAMK2D, YTHDC2, PRKX, PAPSS2, AURKA, HELZ2, MYO6, MAP3K20, TRPM7, TRPM6, MAP2K6, SRPK2, UBE2H, RRM1, PLK2, LIMK2, SMARCA5, HELZ, ASS1, DCLK1, MAPK13, KIF18B, UBE2S, KIF4A, AAK1, KRAS, DHX29	330	1540	18770	2.10525	8.84387e-05	4.42213e-05	4.39081e-05
GOTERM_CC_DIRECT	GO:0005576~extracellular region	56	16.4706	0.000574535	LAMC3, TRH, PYGL, OLFML2A, CLU, WFDC2, SERPINA5, MMP26, ENPP2, TIMP1, MUC15, IL6R, MBL2, OFD1, ANXA1, CXADR, IGFBP5, RNASE2, PRSS12, MMP10, ADAMTS20, OPRPN, AZGP1, NPC1, SCGB2A2, PAFAH1B2, PLA1A, SEMA3A, LAMA4, HTRA3, TULP3, NID1, THBS4, APOO, CAND1, CCL5, ARSK, FLNA, LAIR2, NCAM1, CGA, APOL1, SNCA, CA11, GDF11, IDH1, TFPI2, LNPEP, IGF1, KAZALD1, COL5A2, CD9, AGGF1, ALPL, MAN2B1, HPSE	337	2117	20164	1.58276	0.244559	0.0400533	0.0387401
GOTERM_CC_DIRECT	GO:0005615~extracellular space	47	13.8235	0.00700888	IGHM, BMPR2, CNP, SEMA3A, XYLT2, HMGB2, WFDC1, OLFML2A, CLU, THBS4, WFDC2, SERPINA5, SCUBE3, APOO, SCGB1D2, CCL5, NAMPT, ENPP2, SOSTDC1, TIMP1, APOL1, CGA, IL6R, MICA, SNCA, MBL2, GDF11, ANXA1, CXADR, IGFBP5, TFPI2, IGF1, RNASE2, MMP10, ADAMTS20, OPRPN, AZGP1, FABP3, MTHFD2, COL5A2, SCGB2A2, CD9, ALPL, MAN2B1, HPSE, RAMP1, PLA1A	337	1911	20164	1.47158	0.96769	0.162873	0.157533
GOTERM_CC_DIRECT	GO:0005887~integral component of plasma membrane	37	10.8824	0.0103233	SLC26A2, GYPA, BMPR2, TM2D1, SEMA3A, SLC6A1, ZDHHC2, PCDH17, PTPRG, HRH1, VSIG2, TRPM7, ASIC2, TRPM6, HLA-DQA2, MICA, HLA-DPA1, SLC16A1, CXADR, SLC31A2, PCDH9, MUSK, IFNGR1, TPBG, FZD6, LNPEP, KIR3DL2, DCLK1, SCNN1G, PTPRB, SLC7A6, NPC1, GLRB, SYT11, CD9, RAMP1, TLR4	337	1447	20164	1.52996	0.993679	0.202554	0.195913
GOTERM_CC_DIRECT	GO:0005739~mitochondrion	35	10.2941	0.0204935	ABCD3, MTARC1, TYMS, CLU, APOO, PPP6C, MPC1, PDK4, GIT1, TGM2, BOK, SNCA, MOAP1, RRM1, IDH1, PTPN11, REXO2, BCS1L, COQ7, SLC25A38, SLC25A16, PDP1, YRDC, RAD51C, P4HA1, MTHFD2, BCL2, BAX, KRAS, KYAT1, RAF1, BCAT1, ABCG1, RAB7A, DAP3	337	1416	20164	1.47894	0.999959	0.304024	0.294056
GOTERM_BP_DIRECT	GO:0007165~signal transduction	31	9.11765	0.0246889	GDI1, TPTE, PRKX, VLDLR, TRH, OLFML2A, NDRG2, THBS4, SCUBE3, INPP5D, NPHP1, NAMPT, RAC2, FADD, TIMP1, MAP2K6, CREBBP, ANXA1, IGFBP5, ERAP2, IFNGR1, STAT2, LNPEP, IGF1, ANK3, EXT1, GLRB, DLC1, KRAS, RAF1, CSNK1G1	332	1204	19349	1.50057	1	0.917175	0.917175
GOTERM_BP_DIRECT	GO:0045944~positive regulation of transcription from RNA polymerase II promoter	30	8.82353	0.0376917	TOP2A, BMPR2, SETD3, UHRF1, CHD7, HMGB2, GATA4, ASCL1, MED17, HELZ2, CREB3L1, NAMPT, MYO6, FADD, CGA, NCOA2, TCF7L2, CREBBP, STAT2, SMARCA5, HMGA2, IGF1, FOXN1, COQ7, RUNX2, PAX8, MED21, RAF1, ZNF335, TLR4	332	1198	19349	1.45944	1	1	1
GOTERM_CC_DIRECT	GO:0005789~endoplasmic reticulum membrane	27	7.94118	0.0209258	INSIG1, PIGW, ZDHHC2, RAB21, HSD11B2, APOO, EVA1A, CREB3L1, DSE, RAC2, TMED3, BOK, RAB2A, CYB5A, ERAP2, FZD6, PLA2G4A, NSG1, DHRS3, EXT1, CYP26A1, BCL2, BAX, KRAS, KDELR3, FOLR1, ABCG1	337	1019	20164	1.58539	0.999967	0.304024	0.294056
GOTERM_CC_DIRECT	GO:0048471~perinuclear region of cytoplasm	26	7.64706	0.000905192	CNP, YTHDC2, HMGB2, NDRG2, CLU, AURKA, TMEM100, MYO6, PCLAF, FLNA, ENPP3, TGM2, SNCA, GALNT4, LIMK2, LNPEP, CDC25C, BSPRY, RAD51C, MLPH, NPC1, SYT11, RNF207, AGGF1, TLR4, MAD2L1	337	754	20164	2.06324	0.357208	0.0479065	0.0463358
GOTERM_MF_DIRECT	GO:0042803~protein homodimerization activity	23	6.76471	0.00663753	TOP2A, CAMK2D, RRM2, ABCD3, IDH1, RNF8, TYMS, ZDHHC2, CORO1A, BST2, EXT1, CCL5, BCL2, BAX, FLNA, CRYL1, KYAT1, IL6R, ABCG1, PAFAH1B2, RAG1, MAD2L1, BOK	330	705	18770	1.85562	0.99092	0.46861	0.465291
GOTERM_BP_DIRECT	GO:0006915~apoptotic process	22	6.47059	0.00116408	SEMA3A, ITGB2, TRAF1, NSG1, TIAM1, TPX2, MELK, ESPL1, EVA1A, INPP5D, DLC1, EPB41L3, BCL2, BAX, FADD, SUDS3, RAF1, MAP2K6, DAP3, MCM2, BOK, SNCA	332	584	19349	2.19548	0.944926	0.295516	0.295516
GOTERM_MF_DIRECT	GO:0005509~calcium ion binding	22	6.47059	0.022177	RYR2, ANXA1, PCDH9, PLA2G4A, ANXA11, VLDLR, NID1, THBS4, PCDH17, PDP1, SCUBE3, DUOX1, NIN, MELK, SYT11, DNER, ENPP2, ALPL, ENPP3, MYL9, TGM2, SNCA	330	744	18770	1.6819	1	0.869833	0.863672
GOTERM_MF_DIRECT	GO:0004674~protein serine/threonine kinase activity	21	6.17647	2.13778e-05	SRPK2, CAMK2D, BMPR2, DYRK2, PLK2, LIMK2, PRPF4B, PRKX, DCLK1, MAPK13, AURKA, MELK, PBK, MAP3K20, AAK1, BMP2K, TRPM7, RAF1, TRPM6, MAP2K6, CSNK1G1	330	392	18770	3.04708	0.0149795	0.00377318	0.00374646
GOTERM_CC_DIRECT	GO:0009986~cell surface	21	6.17647	0.00390532	IGHM, ANXA1, BMPR2, ITGB4, TPBG, FZD6, ITGB2, TNFRSF10C, ANK3, SLC6A1, CLU, BST2, SCUBE3, DUOX1, NCAM1, FOLR1, RAMP1, TLR4, MICA, HLA-DPA1, MBL2	337	619	20164	2.0299	0.85185	0.112106	0.10843
KEGG_PATHWAY	hsa05200:Pathways in cancer	21	6.17647	0.0234497	TCF7L2, CREBBP, CAMK2D, IFNGR1, LAMC3, LAMA4, STAT2, FZD6, CUL2, TRAF1, IGF1, PAX8, BCL2, RAC2, CCDC6, BAX, KRAS, FADD, CTNNA2, RAF1, IL6R	191	531	8112	1.67965	0.998898	0.210315	0.186132
GOTERM_CC_DIRECT	GO:0016324~apical plasma membrane	20	5.88235	1.532e-05	CLIC5, SLC26A2, SLC16A1, ANXA1, BMPR2, FZD6, SHROOM3, RAB27B, ATP1B1, ATP12A, BST2, SCNN1G, DUOX1, PARD6B, OCLN, CD9, ENPP3, TRPM6, FOLR1, IL6R	337	369	20164	3.24303	0.00744834	0.00747616	0.00723104
GOTERM_CC_DIRECT	GO:0032991~macromolecular complex	20	5.88235	0.0237339	KMT2E, TOP2A, NCOA2, GDF11, RPL5, RYR2, ANXA1, CXADR, GDI1, HMGB2, PTPN11, CLU, CORO1A, SERPINA5, RAD51AP1, PARD6B, OCLN, BCL2, CD9, SNCA	337	692	20164	1.7293	0.999992	0.31303	0.302767
GOTERM_BP_DIRECT	GO:0043065~positive regulation of apoptotic process	19	5.58824	9.83606e-05	TOP2A, VAV3, MOAP1, HPGD, TNFRSF10C, HMGA2, PNMA2, CLU, TIAM1, MELK, INPP5D, MAP3K20, BAX, FADD, SUDS3, MAP2K6, TGM2, BOK, SNCA	332	378	19349	2.92942	0.217164	0.24482	0.24482
GOTERM_MF_DIRECT	GO:0004712~protein serine/threonine/tyrosine kinase activity	19	5.58824	0.000625804	SRPK2, CAMK2D, DYRK2, MUSK, PLK2, LIMK2, PRPF4B, PRKX, DCLK1, MAPK13, AURKA, MELK, MAP3K20, AAK1, BMP2K, TRPM7, RAF1, TRPM6, CSNK1G1	330	430	18770	2.51325	0.357222	0.0631168	0.0626698
GOTERM_CC_DIRECT	GO:0005856~cytoskeleton	19	5.58824	0.00445032	DYRK2, KCNC3, KRT23, SHROOM3, CLU, CORO1A, GPHN, ABI2, CALD1, PRC1, KIF4A, INPP5D, EPB41L3, NPHP1, RAC2, CCDC6, CTNNA2, MAP2K6, SNCA	337	541	20164	2.10137	0.886574	0.113082	0.109374
GOTERM_CC_DIRECT	GO:0030425~dendrite	17	5	0.00431692	BMPR2, SEMA3A, PLK2, TPBG, ANK3, NSG1, PRSS12, GPHN, ZWINT, HRH1, NIN, MLPH, GLRB, BAG2, SYT11, DNER, KPNA1	337	456	20164	2.23065	0.87891	0.113082	0.109374
GOTERM_BP_DIRECT	GO:0006468~protein phosphorylation	17	5	0.014034	SRPK2, CAMK2D, BMPR2, DYRK2, PLK2, LIMK2, PRPF4B, DCLK1, AURKA, MELK, CCL5, MAP3K20, AAK1, BMP2K, PDK4, RAF1, TRPM6	332	505	19349	1.96191	1	0.721359	0.721359
GOTERM_BP_DIRECT	GO:0043066~negative regulation of apoptotic process	17	5	0.0217936	ANXA1, PLK2, HMGA2, IGF1, VTCN1, ASCL1, AURKA, ADAMTS20, ID1, BCL2, FLNA, TIMP1, RAF1, ASIC2, TGM2, MAD2L1, SNCA	332	533	19349	1.85884	1	0.874908	0.874908
GOTERM_BP_DIRECT	GO:0007155~cell adhesion	17	5	0.0284848	PCDH9, ITGB4, LAMA4, TPBG, ITGB2, PRKX, ATP1B1, THBS4, PCDH17, MTSS1, AZGP1, MYOT, CD9, AGGF1, NCAM1, CTNNA2, FOLR1	332	551	19349	1.79812	1	0.971215	0.971215
KEGG_PATHWAY	hsa05152:Tuberculosis	16	4.70588	1.94312e-05	CREBBP, CAMK2D, IFNGR1, ITGB2, CORO1A, MAPK13, HLA-DMB, BCL2, BAX, FADD, RAF1, HLA-DOB, HLA-DQA2, TLR4, RAB7A, HLA-DPA1	191	180	8112	3.77522	0.00556128	0.00557675	0.00493552
GOTERM_BP_DIRECT	GO:0051301~cell division	16	4.70588	0.00246682	RNF8, NCAPG, HMGA2, SMC5, CDC25C, NDC80, ZWINT, AURKA, PPP1CB, TPX2, PARD6B, KIF18B, UBE2S, PRC1, KIF2C, MAD2L1	332	381	19349	2.44746	0.997861	0.359733	0.359733
GOTERM_MF_DIRECT	GO:0004672~protein kinase activity	16	4.70588	0.00271209	SRPK2, LIMK2, PRPF4B, DCLK1, MAPK13, AURKA, MELK, CCL5, PBK, MAP3K20, AAK1, BMP2K, PDK4, RAF1, MAP2K6, CSNK1G1	330	376	18770	2.42037	0.853002	0.218327	0.216781
GOTERM_CC_DIRECT	GO:0005765~lysosomal membrane	15	4.41176	0.00325663	RAB2A, LNPEP, VLDLR, OCLN, HLA-DMB, NPC1, OSTM1, EVA1A, SYT11, MYO6, HPSE, HLA-DOB, HLA-DQA2, RAB7A, HLA-DPA1	337	363	20164	2.47247	0.796447	0.0993271	0.0960705
GOTERM_CC_DIRECT	GO:0005925~focal adhesion	15	4.41176	0.0117901	RPL5, ANXA1, ITGB4, ITGB2, KIF23, REXO2, RAB21, PPP1CB, DLC1, RAC2, CD9, FLNA, KRAS, GIT1, TGM2	337	422	20164	2.12679	0.996935	0.205485	0.198748
KEGG_PATHWAY	hsa05205:Proteoglycans in cancer	14	4.11765	0.00102898	VAV3, CAMK2D, FZD6, PTPN11, ANK3, IGF1, MAPK13, PPP1CB, TIAM1, FLNA, KRAS, HPSE, RAF1, TLR4	191	205	8112	2.90047	0.255818	0.0492196	0.0435602
GOTERM_BP_DIRECT	GO:0042493~response to drug	14	4.11765	0.00136432	VAV3, ABCD3, ANXA1, WFDC1, GATA4, TYMS, ASS1, HSD11B2, FABP3, NPC1, MYO6, BCL2, MAP2K6, SNCA	332	286	19349	2.85287	0.966564	0.295516	0.295516
GOTERM_MF_DIRECT	GO:0031625~ubiquitin protein ligase binding	14	4.11765	0.00278321	RPL5, MOAP1, PACRG, FZD6, CUL2, RNF8, TRAF1, CLU, AURKA, ABI2, BAG2, SYT11, BCL2, BOK	330	303	18770	2.62806	0.86022	0.218327	0.216781
KEGG_PATHWAY	hsa05132:Salmonella infection	14	4.11765	0.00561244	TCF7L2, MAPK13, TUBB6, MYO6, BCL2, BAX, FLNA, FADD, RAF1, TLR4, MYL9, RAB7A, MAP2K6, KPNA1	191	249	8112	2.38794	0.801171	0.10801	0.0955905
GOTERM_BP_DIRECT	GO:0007049~cell cycle	14	4.11765	0.00901741	KMT2E, UHRF1, RNF8, MKI67, CDC25C, MAPK13, AURKA, PTP4A1, PPP1CB, TPX2, MAP3K20, SPIN1, MCM6, MCM2	332	358	19349	2.27911	1	0.660127	0.660127
GOTERM_MF_DIRECT	GO:0016887~ATPase activity	14	4.11765	0.0139979	ABCD3, YTHDC2, CHD7, SMARCA5, SMC5, KIF23, BCS1L, CHD2, KIF18B, ALPL, KIF2C, DHX29, MCM6, MCM2	330	370	18770	2.15217	0.999952	0.705893	0.700894
GOTERM_CC_DIRECT	GO:0009897~external side of plasma membrane	14	4.11765	0.0376381	IGHM, ITGB2, VTCN1, SERPINA5, SCNN1G, AZGP1, CD9, CD48, NCAM1, ENPP3, IL6R, TLR4, MICA, ABCG1	337	447	20164	1.87399	1	0.401411	0.38825
KEGG_PATHWAY	hsa05165:Human papillomavirus infection	14	4.11765	0.0468703	TCF7L2, CREBBP, ITGB4, LAMC3, LAMA4, STAT2, FZD6, THBS4, PARD6B, CREB3L1, BAX, KRAS, FADD, RAF1	191	331	8112	1.79637	0.999999	0.286208	0.253299
KEGG_PATHWAY	hsa05164:Influenza A	13	3.82353	0.000656964	CREBBP, IFNGR1, STAT2, HLA-DMB, CCL5, BAX, FADD, RAF1, HLA-DOB, HLA-DQA2, TLR4, HLA-DPA1, KPNA1	191	171	8112	3.2288	0.171891	0.0471372	0.0417172
KEGG_PATHWAY	hsa04024:cAMP signaling pathway	13	3.82353	0.00564511	VAV3, RYR2, CREBBP, CAMK2D, ATP1B1, PPP1CB, TIAM1, CREB3L1, RAC2, RAF1, CGA, MYL9, RAPGEF4	191	221	8112	2.49831	0.803036	0.10801	0.0955905
GOTERM_BP_DIRECT	GO:0019221~cytokine-mediated signaling pathway	13	3.82353	0.0100261	ANXA1, IFNGR1, STAT2, ITGB2, PTPN11, DUOX1, CCL5, INPP5D, BCL2, KRAS, TIMP1, IL6R, TGM2	332	323	19349	2.34564	1	0.693191	0.693191
GOTERM_MF_DIRECT	GO:0003779~actin binding	13	3.82353	0.016384	PACRG, SETD3, CORO1A, MTSS1, MLPH, CALD1, MYOT, EPB41L3, MYO6, FLNA, TRPM7, MYOZ1, SNCA	330	337	18770	2.19414	0.999991	0.771139	0.765678
GOTERM_CC_DIRECT	GO:0005741~mitochondrial outer membrane	12	3.52941	0.000343895	MOAP1, CYB5A, CNP, MTARC1, BCL2, RAC2, BAX, KRAS, RAF1, ASS1, BOK, SNCA	337	189	20164	3.79897	0.154519	0.0335642	0.0324637
GOTERM_BP_DIRECT	GO:0042981~regulation of apoptotic process	12	3.52941	0.00387648	MOAP1, CREBBP, PAX8, TNFRSF10C, BAX, TRAF1, FADD, RAF1, CLU, BOK, KPNA1, TGM2	332	249	19349	2.80868	0.999937	0.459455	0.459455
GOTERM_BP_DIRECT	GO:0006325~chromatin organization	12	3.52941	0.00580954	KMT2E, RING1, SATB1, UHRF1, CHD7, GATAD1, HMGB2, SPIN1, HMGA2, SUDS3, CHD2, RAG1	332	263	19349	2.65917	0.999999	0.546416	0.546416
KEGG_PATHWAY	hsa04510:Focal adhesion	12	3.52941	0.0075044	VAV3, PPP1CB, ITGB4, LAMC3, LAMA4, BCL2, RAC2, FLNA, IGF1, RAF1, MYL9, THBS4	191	201	8112	2.53559	0.884892	0.134513	0.119046
KEGG_PATHWAY	hsa04015:Rap1 signaling pathway	12	3.52941	0.0102812	VAV3, TIAM1, PARD6B, ID1, ITGB2, RAC2, KRAS, IGF1, RAF1, MAPK13, MAP2K6, RAPGEF4	191	210	8112	2.42693	0.94849	0.15012	0.132859
KEGG_PATHWAY	hsa05170:Human immunodeficiency virus 1 infection	12	3.52941	0.0109844	BST2, LIMK2, BCL2, RAC2, BAX, KRAS, FADD, CDC25C, RAF1, TLR4, MAPK13, MAP2K6	191	212	8112	2.40403	0.957995	0.15012	0.132859
KEGG_PATHWAY	hsa05417:Lipid and atherosclerosis	12	3.52941	0.0121224	VAV3, CAMK2D, CCL5, BCL2, BAX, KRAS, VLDLR, TLR4, ABCG1, MAPK13, MAP2K6, MIB1	191	215	8112	2.37049	0.969814	0.152953	0.135366
KEGG_PATHWAY	hsa04810:Regulation of actin cytoskeleton	12	3.52941	0.0133053	VAV3, PPP1CB, TIAM1, ABI2, ITGB4, LIMK2, ITGB2, RAC2, KRAS, RAF1, MYL9, GIT1	191	218	8112	2.33786	0.978598	0.15911	0.140815
GOTERM_CC_DIRECT	GO:0005874~microtubule	12	3.52941	0.021182	TIAM1, TPX2, TUBB6, KIF18B, CNP, BAG2, KIF4A, SHROOM3, KIF23, KIF2C, EIF3A, AURKA	337	326	20164	2.20247	0.999971	0.304024	0.294056
GOTERM_CC_DIRECT	GO:0016604~nuclear body	12	3.52941	0.023652	KMT2E, SUZ12, NCOA2, CREBBP, KIF18B, SATB1, EXO1, RP2, GATA4, SUDS3, MKI67, ZWINT	337	331	20164	2.1692	0.999992	0.31303	0.302767
KEGG_PATHWAY	hsa05145:Toxoplasmosis	11	3.23529	0.000279679	HLA-DMB, IFNGR1, LAMC3, LAMA4, BCL2, HLA-DOB, TLR4, HLA-DQA2, MAPK13, MAP2K6, HLA-DPA1	191	112	8112	4.17128	0.0771414	0.040134	0.0355193
GOTERM_BP_DIRECT	GO:0018105~peptidyl-serine phosphorylation	11	3.23529	0.000813882	SRPK2, CAMK2D, DYRK2, PLK2, BCL2, PRKX, RICTOR, DCLK1, MAPK13, AURKA, CSNK1G1	332	173	19349	3.70567	0.868214	0.295516	0.295516
KEGG_PATHWAY	hsa04145:Phagosome	11	3.23529	0.00295887	TUBB6, HLA-DMB, ITGB2, HLA-DOB, TLR4, HLA-DQA2, CORO1A, THBS4, RAB7A, HLA-DPA1, MBL2	191	152	8112	3.07357	0.572779	0.0849196	0.0751553
KEGG_PATHWAY	hsa05161:Hepatitis B	11	3.23529	0.00466595	CREBBP, CREB3L1, STAT2, BCL2, BAX, KRAS, FADD, RAF1, TLR4, MAPK13, MAP2K6	191	162	8112	2.88385	0.738746	0.10801	0.0955905
GOTERM_MF_DIRECT	GO:0000287~magnesium ion binding	11	3.23529	0.00730864	TOP2A, SRPK2, DYRK2, RP2, MTHFD2, IDH1, PSPHP1, MAP3K20, XYLT2, REXO2, SNCA	330	229	18770	2.73217	0.994366	0.469082	0.46576
GOTERM_BP_DIRECT	GO:0001525~angiogenesis	11	3.23529	0.010345	VAV3, TMEM100, SRPK2, PTPRB, CALD1, ID1, AGGF1, FLNA, PRKX, RAMP1, SAT1	332	247	19349	2.59547	1	0.695909	0.695909
GOTERM_CC_DIRECT	GO:0031012~extracellular matrix	11	3.23529	0.01105	MMP26, LAMC3, COL5A2, TFPI2, ALPL, TIMP1, HPSE, OLFML2A, MMP10, ADAMTS20, TGM2	337	256	20164	2.57098	0.995584	0.202554	0.195913
GOTERM_BP_DIRECT	GO:0007420~brain development	11	3.23529	0.0140605	IMMP2L, BMPR2, ID1, CD9, TULP3, PTPN11, ZNF335, GIT1, PAFAH1B2, PTPRG, BOK	332	259	19349	2.47522	1	0.721359	0.721359
GOTERM_BP_DIRECT	GO:0030198~extracellular matrix organization	11	3.23529	0.0143499	MMP26, ITGB4, LAMC3, LAMA4, ITGB2, COL5A2, OLFML2A, NID1, KAZALD1, MMP10, ADAMTS20	332	260	19349	2.4657	1	0.721359	0.721359
KEGG_PATHWAY	hsa05167:Kaposi sarcoma-associated herpesvirus infection	11	3.23529	0.0156428	TCF7L2, CREBBP, IFNGR1, STAT2, BAX, KRAS, FADD, RAF1, MICA, MAPK13, MAP2K6	191	194	8112	2.40816	0.989165	0.179579	0.15893
GOTERM_BP_DIRECT	GO:0006974~cellular response to DNA damage stimulus	11	3.23529	0.0158388	TOP2A, VAV3, RAD51AP1, IMMP2L, DYRK2, RNF8, BCL2, PCLAF, SMC5, MICA, CDKN2AIP	332	264	19349	2.42834	1	0.758132	0.758132
KEGG_PATHWAY	hsa05169:Epstein-Barr virus infection	11	3.23529	0.0203962	HLA-DMB, ENTPD3, STAT2, BCL2, BAX, FADD, HLA-DOB, HLA-DQA2, MAPK13, MAP2K6, HLA-DPA1	191	202	8112	2.31279	0.997299	0.200328	0.177294
KEGG_PATHWAY	hsa05166:Human T-cell leukemia virus 1 infection	11	3.23529	0.0355927	CREBBP, HLA-DMB, ESPL1, CREB3L1, ITGB2, BAX, KRAS, HLA-DOB, HLA-DQA2, MAD2L1, HLA-DPA1	191	222	8112	2.10443	0.99997	0.243217	0.215251
GOTERM_CC_DIRECT	GO:0005819~spindle	10	2.94118	0.000706535	PTP4A1, DIDO1, TPX2, PRC1, SPIN1, ANXA11, KIF23, KIF2C, SHCBP1, AURKA	337	144	20164	4.15513	0.291717	0.0430987	0.0416856
GOTERM_BP_DIRECT	GO:0006470~protein dephosphorylation	10	2.94118	0.00142468	PDP1, PPP1CB, PPP6C, DUSP2, PTPRB, BCL2, PPM1H, TPTE, DUSP13, PTPRG	332	155	19349	3.76001	0.971234	0.295516	0.295516
GOTERM_CC_DIRECT	GO:0005938~cell cortex	10	2.94118	0.00191432	CLIC5, PARD6B, MELK, KCNC3, MYO6, RAC2, FLNA, MYL9, CORO1A, SNCA	337	166	20164	3.60445	0.607448	0.0731706	0.0707715
KEGG_PATHWAY	hsa04650:Natural killer cell mediated cytotoxicity	10	2.94118	0.00273757	VAV3, IFNGR1, ITGB2, RAC2, CD48, PTPN11, KRAS, KIR3DL2, RAF1, MICA	191	126	8112	3.37073	0.544683	0.0849196	0.0751553
GOTERM_BP_DIRECT	GO:0050900~leukocyte migration	10	2.94118	0.00675786	IGHM, SLC7A6, GYPA, CXADR, SLC16A1, INPP5D, ITGB2, CD48, PTPN11, ATP1B1	332	196	19349	2.97348	1	0.565563	0.565563
GOTERM_BP_DIRECT	GO:0034220~ion transmembrane transport	10	2.94118	0.011318	SCNN1G, RYR2, CLIC5, OSTM1, FXYD4, GLRB, ATP1B1, RAF1, ASIC2, ATP12A	332	213	19349	2.73616	1	0.721359	0.721359
KEGG_PATHWAY	hsa04217:Necroptosis	10	2.94118	0.0122575	CAMK2D, IFNGR1, STAT2, BCL2, BAX, PLA2G4A, TRPM7, FADD, PYGL, TLR4	191	159	8112	2.67114	0.970976	0.152953	0.135366
GOTERM_CC_DIRECT	GO:0030054~cell junction	10	2.94118	0.015292	OCLN, RAD51C, CXADR, SLC16A1, ABI2, ITGB4, EPB41L3, NAMPT, PKP2, SMC5	337	230	20164	2.60147	0.999458	0.257328	0.248891
GOTERM_CC_DIRECT	GO:0016323~basolateral plasma membrane	10	2.94118	0.0165613	CA11, SLC7A6, CXADR, SLC16A1, ANXA1, HPGD, ANK3, ATP1B1, ATP12A, FOLR1	337	233	20164	2.56798	0.999711	0.269397	0.260564
GOTERM_BP_DIRECT	GO:0009410~response to xenobiotic stimulus	10	2.94118	0.0212109	VAV3, HSD11B2, ABCD3, NPC1, BCL2, GATA4, TYMS, ASS1, MAP2K6, SNCA	332	237	19349	2.45908	1	0.874908	0.874908
GOTERM_CC_DIRECT	GO:0045121~membrane raft	10	2.94118	0.0249287	BST2, CXADR, NPC1, SMURF2, INPP5D, DLC1, CD48, KRAS, FADD, HPSE	337	250	20164	2.39335	0.999996	0.320137	0.309641
GOTERM_CC_DIRECT	GO:0015629~actin cytoskeleton	10	2.94118	0.0269959	CLIC5, CALD1, MYOT, MYO6, FLNA, CTNNA2, MYOZ1, CORO1A, MTSS1, SNCA	337	254	20164	2.35566	0.999998	0.337795	0.32672
KEGG_PATHWAY	hsa04360:Axon guidance	10	2.94118	0.0270431	CAMK2D, PARD6B, BMPR2, LIMK2, SEMA3A, RAC2, PTPN11, KRAS, RAF1, MYL9	191	182	8112	2.33358	0.999617	0.221753	0.196255
GOTERM_MF_DIRECT	GO:0004725~protein tyrosine phosphatase activity	9	2.64706	0.00055669	PTP4A1, DUSP2, PTPRB, DUSP3, PTPN11, TPTE, CDC25C, DUSP13, PTPRG	330	106	18770	4.82933	0.325061	0.0631168	0.0626698
UP_KW_DISEASE	KW-0122~Cardiomyopathy	9	2.64706	0.00273124	RYR2, LAMA4, MYO6, GATAD1, PKP2, GATA4, KRAS, RAF1, MIB1	118	89	4280	3.66787	0.132568	0.144756	0.144756
KEGG_PATHWAY	hsa04066:HIF-1 signaling pathway	9	2.64706	0.00395194	CAMK2D, CREBBP, IFNGR1, CUL2, BCL2, TIMP1, IGF1, IL6R, TLR4	191	109	8112	3.5068	0.679045	0.10311	0.0912539
KEGG_PATHWAY	hsa04670:Leukocyte transendothelial migration	9	2.64706	0.00518663	VAV3, OCLN, ITGB2, RAC2, PTPN11, CTNNA2, MYL9, MAPK13, RAPGEF4	191	114	8112	3.35299	0.775176	0.10801	0.0955905
GOTERM_BP_DIRECT	GO:0072659~protein localization to plasma membrane	9	2.64706	0.00528893	TPBG, EPB41L3, PKP2, FLNA, ANK3, ATP1B1, PIGW, ZDHHC2, RAMP1	332	155	19349	3.38401	0.999998	0.546416	0.546416
GOTERM_BP_DIRECT	GO:0006897~endocytosis	9	2.64706	0.0251616	NPC1, DNER, MYO6, ENPP2, AAK1, PRSS12, RAB7A, CSNK1G1, MIB1	332	205	19349	2.55864	1	0.920988	0.920988
GOTERM_CC_DIRECT	GO:0043235~receptor complex	9	2.64706	0.0286448	PTPRB, BMPR2, MUSK, ITGB4, ITGB2, VLDLR, IL6R, RAMP1, TLR4	337	216	20164	2.49308	0.999999	0.345778	0.334441
GOTERM_BP_DIRECT	GO:0051607~defense response to virus	9	2.64706	0.0376845	BST2, CXADR, IFNGR1, STAT2, BCL2, FLNA, FADD, RNASE2, MICA	332	222	19349	2.36271	1	1	1
KEGG_PATHWAY	hsa05416:Viral myocarditis	8	2.35294	0.000468042	HLA-DMB, CXADR, ITGB2, RAC2, EIF4G3, HLA-DOB, HLA-DQA2, HLA-DPA1	191	60	8112	5.66283	0.125724	0.044776	0.0396275
KEGG_PATHWAY	hsa04664:Fc epsilon RI signaling pathway	8	2.35294	0.00100379	VAV3, INPP5D, RAC2, PLA2G4A, KRAS, RAF1, MAPK13, MAP2K6	191	68	8112	4.99661	0.250413	0.0492196	0.0435602
GOTERM_BP_DIRECT	GO:0007565~female pregnancy	8	2.35294	0.00122793	HSD11B2, CLIC5, HPGD, IGFBP5, NAMPT, BCL2, KRAS, LNPEP	332	95	19349	4.9078	0.953027	0.295516	0.295516
GOTERM_BP_DIRECT	GO:0019886~antigen processing and presentation of exogenous peptide antigen via MHC class II	8	2.35294	0.00165468	HLA-DMB, KIF4A, KIF23, KIF2C, HLA-DOB, HLA-DQA2, RAB7A, HLA-DPA1	332	100	19349	4.66241	0.983786	0.316807	0.316807
GOTERM_BP_DIRECT	GO:0035335~peptidyl-tyrosine dephosphorylation	8	2.35294	0.00185451	PTP4A1, DUSP2, DUSP3, PTPN11, TPTE, CDC25C, DUSP13, PTPRG	332	102	19349	4.57099	0.990149	0.329705	0.329705
KEGG_PATHWAY	hsa05140:Leishmaniasis	8	2.35294	0.00208695	HLA-DMB, IFNGR1, ITGB2, HLA-DOB, TLR4, HLA-DQA2, MAPK13, HLA-DPA1	191	77	8112	4.41259	0.450958	0.0748694	0.0662607
GOTERM_BP_DIRECT	GO:0007052~mitotic spindle organization	8	2.35294	0.00600078	PLK2, KIF4A, KIF2C, CENPA, NDC80, ZWINT, MAD2L1, AURKA	332	126	19349	3.70033	1	0.546416	0.546416
KEGG_PATHWAY	hsa04750:Inflammatory mediator regulation of TRP channels	8	2.35294	0.00796764	PPP1CB, CAMK2D, HRH1, PLA2G4A, IGF1, ASIC2, MAPK13, MAP2K6	191	98	8112	3.46704	0.899326	0.134513	0.119046
GOTERM_BP_DIRECT	GO:0000278~mitotic cell cycle	8	2.35294	0.0120667	TPX2, RRM1, TUBB6, KIF18B, PLK2, PBK, NDC80, AURKA	332	144	19349	3.23778	1	0.721359	0.721359
GOTERM_CC_DIRECT	GO:0005912~adherens junction	8	2.35294	0.0227766	BMPR2, CXADR, ANXA1, ABI2, NPHP1, PKP2, SHROOM3, CTNNA2	337	168	20164	2.84923	0.999987	0.31303	0.302767
GOTERM_CC_DIRECT	GO:0030496~midbody	8	2.35294	0.0324044	GDI1, PRC1, KIF4A, RNF8, ANXA11, KIF23, SHCBP1, AURKA	337	181	20164	2.64459	1	0.375078	0.36278
KEGG_PATHWAY	hsa04114:Oocyte meiosis	8	2.35294	0.0339619	PPP1CB, CAMK2D, ESPL1, IGF1, CDC25C, MAPK13, MAD2L1, AURKA	191	131	8112	2.59366	0.999951	0.243217	0.215251
GOTERM_CC_DIRECT	GO:0005911~cell-cell junction	8	2.35294	0.0404103	TIAM1, OCLN, CXADR, EPB41L3, NPHP1, PKP2, FLNA, CORO1A	337	190	20164	2.51932	1	0.418041	0.404334
GOTERM_BP_DIRECT	GO:0007568~aging	8	2.35294	0.0432939	IGFBP5, CNP, NAMPT, ITGB2, TIMP1, TYMS, ASS1, SNCA	332	188	19349	2.48001	1	1	1
GOTERM_BP_DIRECT	GO:0042102~positive regulation of T cell proliferation	7	2.05882	0.000846917	HLA-DMB, ANXA1, CCL5, DHPS, VTCN1, CORO1A, HLA-DPA1	332	65	19349	6.27632	0.878625	0.295516	0.295516
GOTERM_BP_DIRECT	GO:0097190~apoptotic signaling pathway	7	2.05882	0.00125193	MOAP1, DIDO1, TM2D1, BAX, FADD, TLR4, DAP3	332	70	19349	5.82801	0.955754	0.295516	0.295516
GOTERM_BP_DIRECT	GO:0009636~response to toxic substance	7	2.05882	0.00378769	CNP, CCL5, BCL2, BAX, SLC6A1, TYMS, TRPM6	332	87	19349	4.68921	0.999921	0.459455	0.459455
GOTERM_CC_DIRECT	GO:0005604~basement membrane	7	2.05882	0.0046345	FRAS1, ITGB4, LAMC3, LAMA4, TIMP1, NID1, THBS4	337	93	20164	4.50362	0.896366	0.113082	0.109374
GOTERM_CC_DIRECT	GO:0000151~ubiquitin ligase complex	7	2.05882	0.0112069	CAND1, DYRK2, SMURF2, RING1, MED21, RNF8, UBE4B	337	112	20164	3.73961	0.995913	0.202554	0.195913
GOTERM_BP_DIRECT	GO:0042593~glucose homeostasis	7	2.05882	0.0136747	TCF7L2, SLC16A1, IGFBP5, DHPS, PDK4, PTPN11, PYGL	332	114	19349	3.5786	1	0.721359	0.721359
GOTERM_BP_DIRECT	GO:0009615~response to virus	7	2.05882	0.0136747	EXT1, BST2, IFNGR1, CCL5, HMGA2, CLU, DCLK1	332	114	19349	3.5786	1	0.721359	0.721359
KEGG_PATHWAY	hsa05235:PD-L1 expression and PD-1 checkpoint pathway in cancer	7	2.05882	0.0177988	IFNGR1, PTPN11, KRAS, RAF1, TLR4, MAPK13, MAP2K6	191	89	8112	3.34043	0.994225	0.182438	0.16146
KEGG_PATHWAY	hsa05323:Rheumatoid arthritis	7	2.05882	0.0216382	HLA-DMB, CCL5, ITGB2, HLA-DOB, TLR4, HLA-DQA2, HLA-DPA1	191	93	8112	3.19676	0.998123	0.200328	0.177294
KEGG_PATHWAY	hsa04912:GnRH signaling pathway	7	2.05882	0.0216382	CAMK2D, PLA2G4A, KRAS, RAF1, CGA, MAPK13, MAP2K6	191	93	8112	3.19676	0.998123	0.200328	0.177294
KEGG_PATHWAY	hsa05150:Staphylococcus aureus infection	7	2.05882	0.0248609	HLA-DMB, ITGB2, KRT23, HLA-DOB, HLA-DQA2, HLA-DPA1, MBL2	191	96	8112	3.09686	0.999272	0.216214	0.191353
KEGG_PATHWAY	hsa05215:Prostate cancer	7	2.05882	0.0260027	TCF7L2, CREBBP, CREB3L1, BCL2, KRAS, IGF1, RAF1	191	97	8112	3.06493	0.99948	0.219493	0.194255
GOTERM_BP_DIRECT	GO:0001501~skeletal system development	7	2.05882	0.0278378	EXT1, GDF11, CHD7, COL5A2, ALPL, IGF1, PAPSS2	332	134	19349	3.04448	1	0.962338	0.962338
KEGG_PATHWAY	hsa04640:Hematopoietic cell lineage	7	2.05882	0.0283898	GYPA, HLA-DMB, CD9, IL6R, HLA-DOB, HLA-DQA2, HLA-DPA1	191	99	8112	3.00301	0.999743	0.22633	0.200306
KEGG_PATHWAY	hsa04916:Melanogenesis	7	2.05882	0.0309175	TCF7L2, CAMK2D, CREBBP, CREB3L1, FZD6, KRAS, RAF1	191	101	8112	2.94355	0.999878	0.23982	0.212245
KEGG_PATHWAY	hsa04914:Progesterone-mediated oocyte maturation	7	2.05882	0.0322349	KRAS, IGF1, CDC25C, RAF1, MAPK13, MAD2L1, AURKA	191	102	8112	2.91469	0.999918	0.243217	0.215251
GOTERM_MF_DIRECT	GO:0044325~ion channel binding	7	2.05882	0.0338117	RYR2, CAMK2D, BAG2, RNF207, PKP2, FLNA, ANK3	330	137	18770	2.90622	1	1	0.994326
GOTERM_CC_DIRECT	GO:0030659~cytoplasmic vesicle membrane	7	2.05882	0.037838	RAB21, RYR2, ANXA1, FZD6, DSE, LNPEP, NSG1	337	148	20164	2.82998	1	0.401411	0.38825
KEGG_PATHWAY	hsa04659:Th17 cell differentiation	7	2.05882	0.0409062	HLA-DMB, IFNGR1, IL6R, HLA-DOB, HLA-DQA2, MAPK13, HLA-DPA1	191	108	8112	2.75276	0.999994	0.260891	0.230893
GOTERM_BP_DIRECT	GO:0006260~DNA replication	7	2.05882	0.0420724	RRM1, RRM2, CHTF8, EXO1, PCLAF, MCM6, MCM2	332	148	19349	2.75649	1	1	1
GOTERM_BP_DIRECT	GO:0010951~negative regulation of endopeptidase activity	7	2.05882	0.0456232	BST2, OPRPN, TFPI2, WFDC1, TIMP1, WFDC2, SERPINA5	332	151	19349	2.70173	1	1	1
GOTERM_BP_DIRECT	GO:0008360~regulation of cell shape	7	2.05882	0.0468471	ANXA1, DLC1, EPB41L3, ITGB2, RAC2, SHROOM3, CORO1A	332	152	19349	2.68395	1	1	1
GOTERM_MF_DIRECT	GO:0023026~MHC class II protein complex binding	6	1.76471	9.43512e-05	HLA-DMB, ANXA11, ATP1B1, HLA-DOB, HLA-DQA2, HLA-DPA1	330	27	18770	12.6397	0.0644448	0.0133224	0.013228
GOTERM_BP_DIRECT	GO:0001974~blood vessel remodeling	6	1.76471	0.000346646	EXT1, BMPR2, CHD7, BAX, FLNA, TGM2	332	36	19349	9.71335	0.578085	0.295516	0.295516
KEGG_PATHWAY	hsa04960:Aldosterone-regulated sodium reabsorption	6	1.76471	0.00158547	SCNN1G, HSD11B2, FXYD4, KRAS, IGF1, ATP1B1	191	37	8112	6.88722	0.365801	0.0650044	0.05753
GOTERM_CC_DIRECT	GO:0031252~cell leading edge	6	1.76471	0.00202084	DUOX1, OCLN, ITGB4, AAK1, CORO1A, BSPRY	337	54	20164	6.6482	0.627369	0.0731706	0.0707715
GOTERM_BP_DIRECT	GO:0048661~positive regulation of smooth muscle cell proliferation	6	1.76471	0.00614691	CCL5, NAMPT, IGF1, IL6R, TLR4, TGM2	332	68	19349	5.14236	1	0.546416	0.546416
GOTERM_CC_DIRECT	GO:0016328~lateral plasma membrane	6	1.76471	0.00831353	OCLN, SLC16A1, ANXA1, ANK3, NSG1, ATP1B1	337	75	20164	4.78671	0.98299	0.184409	0.178363
KEGG_PATHWAY	hsa00240:Pyrimidine metabolism	6	1.76471	0.0104574	RRM1, RRM2, ENTPD3, ENPP3, TK1, TYMS	191	57	8112	4.47065	0.951056	0.15012	0.132859
GOTERM_MF_DIRECT	GO:0019003~GDP binding	6	1.76471	0.0113428	RAB21, RAB2A, RAB27B, KRAS, RAB28, RAB7A	330	77	18770	4.43211	0.999682	0.658754	0.654089
GOTERM_BP_DIRECT	GO:0001503~ossification	6	1.76471	0.013933	EXT1, SLC26A2, COL5A2, BCL2, KAZALD1, RUNX2	332	83	19349	4.21302	1	0.721359	0.721359
GOTERM_BP_DIRECT	GO:0007409~axonogenesis	6	1.76471	0.013933	PARD6B, CNP, BCL2, PTPN11, ANK3, CTNNA2	332	83	19349	4.21302	1	0.721359	0.721359
GOTERM_BP_DIRECT	GO:0006816~calcium ion transport	6	1.76471	0.0175576	RYR2, CCL5, TRPM7, RAMP1, CORO1A, BSPRY	332	88	19349	3.97364	1	0.822513	0.822513
KEGG_PATHWAY	hsa05321:Inflammatory bowel disease	6	1.76471	0.0177712	HLA-DMB, IFNGR1, HLA-DOB, TLR4, HLA-DQA2, HLA-DPA1	191	65	8112	3.92042	0.994179	0.182438	0.16146
GOTERM_BP_DIRECT	GO:0006919~activation of cysteine-type endopeptidase activity involved in apoptotic process	6	1.76471	0.0191666	DLC1, BAX, RPS27L, FADD, BOK, SNCA	332	90	19349	3.88534	1	0.822513	0.822513
GOTERM_BP_DIRECT	GO:0007613~memory	6	1.76471	0.0191666	HRH1, MUSK, SYT11, PLK2, VLDLR, SLC6A1	332	90	19349	3.88534	1	0.822513	0.822513
GOTERM_BP_DIRECT	GO:0016311~dephosphorylation	6	1.76471	0.021757	PTPRB, DUSP3, PSPHP1, ALPL, TPTE, DUSP13	332	93	19349	3.76001	1	0.874908	0.874908
GOTERM_BP_DIRECT	GO:0050731~positive regulation of peptidyl-tyrosine phosphorylation	6	1.76471	0.024565	ENPP2, PTPN11, RICTOR, IGF1, IL6R, THBS4	332	96	19349	3.64251	1	0.917175	0.917175
GOTERM_BP_DIRECT	GO:0006869~lipid transport	6	1.76471	0.0265607	APOO, ABCD3, VLDLR, APOL1, ABCG1, SERPINA5	332	98	19349	3.56817	1	0.931119	0.931119
GOTERM_CC_DIRECT	GO:0042383~sarcolemma	6	1.76471	0.029051	RYR2, CAMK2D, ANXA1, MYOT, ANK3, ATP1B1	337	103	20164	3.48547	0.999999	0.345778	0.334441
KEGG_PATHWAY	hsa01521:EGFR tyrosine kinase inhibitor resistance	6	1.76471	0.0374198	BCL2, BAX, KRAS, IGF1, RAF1, IL6R	191	79	8112	3.22566	0.999982	0.248774	0.220169
GOTERM_BP_DIRECT	GO:0030168~platelet activation	6	1.76471	0.0420368	VAV3, FZD6, CD9, FLNA, PTPN11, RAF1	332	111	19349	3.15028	1	1	1
GOTERM_CC_DIRECT	GO:0072686~mitotic spindle	6	1.76471	0.046241	TPX2, NIN, ESPL1, LIMK2, KIF23, MAD2L1	337	117	20164	3.0684	1	0.451312	0.436515
GOTERM_MF_DIRECT	GO:0003697~single-stranded DNA binding	6	1.76471	0.0473002	RAD51AP1, IGHM, ANXA1, HMGB2, MCM6, MCM2	330	112	18770	3.04708	1	1	0.994326
GOTERM_CC_DIRECT	GO:0000793~condensed chromosome	5	1.47059	0.000981691	TOP2A, SMARCA5, HMGB2, NCAPG, MKI67	337	27	20164	11.0803	0.380784	0.0479065	0.0463358
GOTERM_BP_DIRECT	GO:0048873~homeostasis of number of cells within a tissue	5	1.47059	0.00124484	BCL2, BAX, PTPN11, KRAS, CORO1A	332	28	19349	10.4072	0.954966	0.295516	0.295516
GOTERM_BP_DIRECT	GO:0043029~T cell homeostasis	5	1.47059	0.00142475	BCL2, FADD, FOXN1, CORO1A, RAG1	332	29	19349	10.0483	0.971239	0.295516	0.295516
GOTERM_BP_DIRECT	GO:0001774~microglial cell activation	5	1.47059	0.00142475	IFNGR1, NAMPT, ITGB2, CLU, SNCA	332	29	19349	10.0483	0.971239	0.295516	0.295516
GOTERM_BP_DIRECT	GO:0097192~extrinsic apoptotic signaling pathway in absence of ligand	5	1.47059	0.00232642	MOAP1, BCL2, BAX, FADD, BOK	332	33	19349	8.83032	0.996964	0.359733	0.359733
GOTERM_BP_DIRECT	GO:0000070~mitotic sister chromatid segregation	5	1.47059	0.00260152	KIF18B, ESPL1, NDC80, ZWINT, MAD2L1	332	34	19349	8.57061	0.998472	0.359733	0.359733
GOTERM_BP_DIRECT	GO:0019882~antigen processing and presentation	5	1.47059	0.00841274	EXT1, HLA-DMB, HLA-DOB, HLA-DQA2, HLA-DPA1	332	47	19349	6.20001	1	0.651141	0.651141
KEGG_PATHWAY	hsa05216:Thyroid cancer	5	1.47059	0.0105308	TCF7L2, PAX8, CCDC6, BAX, KRAS	191	37	8112	5.73935	0.952086	0.15012	0.132859
GOTERM_MF_DIRECT	GO:0046332~SMAD binding	5	1.47059	0.01213	SMURF2, CREB3L1, COL5A2, HMGA2, FLNA	330	51	18770	5.57635	0.999819	0.658754	0.654089
GOTERM_BP_DIRECT	GO:0000281~mitotic cytokinesis	5	1.47059	0.0144681	ESPL1, KIF4A, KIF23, ANK3, CENPA	332	55	19349	5.29819	1	0.721359	0.721359
GOTERM_BP_DIRECT	GO:0042472~inner ear morphogenesis	5	1.47059	0.0153765	PAX8, INSIG1, FZD6, CHD7, MYO6	332	56	19349	5.20358	1	0.750433	0.750433
KEGG_PATHWAY	hsa05332:Graft-versus-host disease	5	1.47059	0.0163077	HLA-DMB, KIR3DL2, HLA-DOB, HLA-DQA2, HLA-DPA1	191	42	8112	5.0561	0.991075	0.180012	0.159314
GOTERM_BP_DIRECT	GO:0060041~retina development in camera-type eye	5	1.47059	0.0183141	RRM1, LAMC3, NPHP1, CHD7, BAX	332	59	19349	4.93899	1	0.822513	0.822513
GOTERM_CC_DIRECT	GO:0000775~chromosome, centromeric region	5	1.47059	0.0208937	TOP2A, SMC5, KIF2C, CENPA, NDC80	337	63	20164	4.74872	0.999967	0.304024	0.294056
GOTERM_MF_DIRECT	GO:0008092~cytoskeletal protein binding	5	1.47059	0.0209561	FABP3, DUSP3, EPB41L3, ANK3, CORO1A	330	60	18770	4.7399	1	0.869833	0.863672
GOTERM_BP_DIRECT	GO:0051384~response to glucocorticoid	5	1.47059	0.0264505	HSD11B2, BCL2, ALPL, KRAS, TYMS	332	66	19349	4.41516	1	0.931119	0.931119
GOTERM_BP_DIRECT	GO:0006909~phagocytosis	5	1.47059	0.0264505	ANXA1, ITGB2, ANXA11, TLR4, CORO1A	332	66	19349	4.41516	1	0.931119	0.931119
GOTERM_BP_DIRECT	GO:0060333~interferon-gamma-mediated signaling pathway	5	1.47059	0.0349036	CAMK2D, IFNGR1, NCAM1, HLA-DQA2, HLA-DPA1	332	72	19349	4.04723	1	1	1
KEGG_PATHWAY	hsa05320:Autoimmune thyroid disease	5	1.47059	0.0350315	HLA-DMB, CGA, HLA-DOB, HLA-DQA2, HLA-DPA1	191	53	8112	4.00672	0.999964	0.243217	0.215251
GOTERM_BP_DIRECT	GO:0001938~positive regulation of endothelial cell proliferation	5	1.47059	0.0380306	BMPR2, HMGB2, AGGF1, RICTOR, THBS4	332	74	19349	3.93785	1	1	1
GOTERM_BP_DIRECT	GO:0051321~meiotic cell cycle	5	1.47059	0.0396525	RAD51AP1, EXO1, YTHDC2, SPIN1, DUSP13	332	75	19349	3.88534	1	1	1
GOTERM_BP_DIRECT	GO:0090305~nucleic acid phosphodiester bond hydrolysis	5	1.47059	0.0413132	TATDN3, ENPP2, HMGA2, ENPP3, RAG1	332	76	19349	3.83422	1	1	1
GOTERM_BP_DIRECT	GO:0030509~BMP signaling pathway	5	1.47059	0.0430129	EXT1, TMEM100, BMPR2, SOSTDC1, RUNX2	332	77	19349	3.78442	1	1	1
GOTERM_BP_DIRECT	GO:0045669~positive regulation of osteoblast differentiation	5	1.47059	0.0430129	SCUBE3, BMPR2, IGF1, IL6R, RUNX2	332	77	19349	3.78442	1	1	1
GOTERM_BP_DIRECT	GO:0001558~regulation of cell growth	5	1.47059	0.0447515	CAMK2D, IGFBP5, EPB41L3, WFDC1, KAZALD1	332	78	19349	3.73591	1	1	1
KEGG_PATHWAY	hsa05213:Endometrial cancer	5	1.47059	0.0464367	TCF7L2, BAX, KRAS, CTNNA2, RAF1	191	58	8112	3.66131	0.999999	0.286208	0.253299
GOTERM_BP_DIRECT	GO:0032956~regulation of actin cytoskeleton organization	5	1.47059	0.0483452	BST2, DLC1, RAC2, RICTOR, CORO1A	332	80	19349	3.64251	1	1	1
KEGG_PATHWAY	hsa04370:VEGF signaling pathway	5	1.47059	0.0489379	RAC2, PLA2G4A, KRAS, RAF1, MAPK13	191	59	8112	3.59925	0.999999	0.292608	0.258963
GOTERM_BP_DIRECT	GO:0002503~peptide antigen assembly with MHC class II protein complex	4	1.17647	0.00235465	HLA-DMB, HLA-DOB, HLA-DQA2, HLA-DPA1	332	16	19349	14.57	0.99717	0.359733	0.359733
GOTERM_BP_DIRECT	GO:0002381~immunoglobulin production involved in immunoglobulin mediated immune response	4	1.17647	0.00282326	HLA-DMB, HLA-DOB, HLA-DQA2, HLA-DPA1	332	17	19349	13.713	0.999121	0.369847	0.369847
GOTERM_BP_DIRECT	GO:0002504~antigen processing and presentation of peptide or polysaccharide antigen via MHC class II	4	1.17647	0.00455705	HLA-DMB, HLA-DOB, HLA-DQA2, HLA-DPA1	332	20	19349	11.656	0.999988	0.515568	0.515568
GOTERM_BP_DIRECT	GO:0001836~release of cytochrome c from mitochondria	4	1.17647	0.00600272	BCL2, BAX, CLU, BOK	332	22	19349	10.5964	1	0.546416	0.546416
GOTERM_BP_DIRECT	GO:0014911~positive regulation of smooth muscle cell migration	4	1.17647	0.00681675	CCL5, BCL2, IGF1, TLR4	332	23	19349	10.1357	1	0.565563	0.565563
GOTERM_BP_DIRECT	GO:0051262~protein tetramerization	4	1.17647	0.00863305	KCNC3, TRPM7, TRPM6, SNCA	332	25	19349	9.32482	1	0.651141	0.651141
GOTERM_CC_DIRECT	GO:0042613~MHC class II protein complex	4	1.17647	0.0089753	HLA-DMB, HLA-DOB, HLA-DQA2, HLA-DPA1	337	26	20164	9.2052	0.987719	0.190432	0.184189
GOTERM_CC_DIRECT	GO:0001891~phagocytic cup	4	1.17647	0.0110358	ANXA1, SYT11, TLR4, CORO1A	337	28	20164	8.54769	0.995552	0.202554	0.195913
GOTERM_BP_DIRECT	GO:0007628~adult walking behavior	4	1.17647	0.0143134	NPC1, GLRB, CHD7, TRH	332	30	19349	7.77068	1	0.721359	0.721359
GOTERM_BP_DIRECT	GO:0031069~hair follicle morphogenesis	4	1.17647	0.0143134	EXT1, IGFBP5, BCL2, SOSTDC1	332	30	19349	7.77068	1	0.721359	0.721359
GOTERM_BP_DIRECT	GO:0008625~extrinsic apoptotic signaling pathway via death domain receptors	4	1.17647	0.0185275	MOAP1, BCL2, BAX, FADD	332	33	19349	7.06426	1	0.822513	0.822513
GOTERM_BP_DIRECT	GO:0050870~positive regulation of T cell activation	4	1.17647	0.0185275	HLA-DMB, HLA-DOB, HLA-DQA2, HLA-DPA1	332	33	19349	7.06426	1	0.822513	0.822513
GOTERM_MF_DIRECT	GO:0008138~protein tyrosine/serine/threonine phosphatase activity	4	1.17647	0.0327075	PTP4A1, DUSP3, TPTE, DUSP13	330	40	18770	5.68788	1	1	0.994326
GOTERM_BP_DIRECT	GO:2001244~positive regulation of intrinsic apoptotic signaling pathway	4	1.17647	0.0327739	BCL2, BAX, CLU, BOK	332	41	19349	5.68587	1	1	1
GOTERM_MF_DIRECT	GO:1990939~ATP-dependent microtubule motor activity	4	1.17647	0.034845	KIF18B, KIF4A, KIF23, KIF2C	330	41	18770	5.54915	1	1	0.994326
GOTERM_BP_DIRECT	GO:0032465~regulation of cytokinesis	4	1.17647	0.0348609	PRC1, PLK2, GIT1, AURKA	332	42	19349	5.55049	1	1	1
KEGG_PATHWAY	hsa05310:Asthma	4	1.17647	0.0351524	HLA-DMB, HLA-DOB, HLA-DQA2, HLA-DPA1	191	31	8112	5.48016	0.999965	0.243217	0.215251
KEGG_PATHWAY	hsa04215:Apoptosis - multiple species	4	1.17647	0.0381395	BCL2, BAX, FADD, BOK	191	32	8112	5.3089	0.999986	0.248774	0.220169
GOTERM_CC_DIRECT	GO:0032993~protein-DNA complex	4	1.17647	0.0411187	SUZ12, TCF7L2, NFE2, HMGA2	337	46	20164	5.20294	1	0.418041	0.404334
GOTERM_BP_DIRECT	GO:0001568~blood vessel development	4	1.17647	0.041523	TCF7L2, BMPR2, LAMA4, MIB1	332	45	19349	5.18046	1	1	1
GOTERM_CC_DIRECT	GO:0014704~intercalated disc	4	1.17647	0.0433981	CXADR, PKP2, ANK3, ATP1B1	337	47	20164	5.09224	1	0.432209	0.418038
GOTERM_BP_DIRECT	GO:0031623~receptor internalization	4	1.17647	0.0438757	ITGB2, CD9, RAMP1, SNCA	332	46	19349	5.06784	1	1	1
GOTERM_BP_DIRECT	GO:0048538~thymus development	4	1.17647	0.0438757	BCL2, FADD, RAF1, RAG1	332	46	19349	5.06784	1	1	1
GOTERM_BP_DIRECT	GO:0008630~intrinsic apoptotic signaling pathway in response to DNA damage	4	1.17647	0.0462937	MOAP1, BCL2, BAX, BOK	332	47	19349	4.96001	1	1	1
GOTERM_MF_DIRECT	GO:0030544~Hsp70 protein binding	4	1.17647	0.0465801	PACRG, RNF207, BAX, SNCA	330	46	18770	4.94598	1	1	0.994326
GOTERM_MF_DIRECT	GO:0004721~phosphoprotein phosphatase activity	4	1.17647	0.0465801	DUSP2, PPM1H, PTPN11, CDC25C	330	46	18770	4.94598	1	1	0.994326
BIOCARTA	h_ceramidePathway:Ceramide Signaling Pathway	4	1.17647	0.0467785	BCL2, BAX, FADD, RAF1	62	22	1623	4.75953	0.999404	1	1
GOTERM_BP_DIRECT	GO:0045429~positive regulation of nitric oxide biosynthetic process	4	1.17647	0.0487762	ITGB2, CLU, TLR4, ASS1	332	48	19349	4.85668	1	1	1
GOTERM_BP_DIRECT	GO:0051650~establishment of vesicle localization	3	0.882353	0.00578866	SYT11, LIMK2, RAB7A	332	7	19349	24.9772	0.999999	0.546416	0.546416
GOTERM_BP_DIRECT	GO:0051256~mitotic spindle midzone assembly	3	0.882353	0.00763133	PRC1, KIF4A, KIF23	332	8	19349	21.855	1	0.612722	0.612722
GOTERM_BP_DIRECT	GO:0010248~establishment or maintenance of transmembrane electrochemical gradient	3	0.882353	0.00970141	BAX, ATP1B1, ATP12A	332	9	19349	19.4267	1	0.689909	0.689909
GOTERM_BP_DIRECT	GO:0036302~atrioventricular canal development	3	0.882353	0.0144909	CHD7, GATA4, PTPN11	332	11	19349	15.8946	1	0.721359	0.721359
GOTERM_BP_DIRECT	GO:1904667~negative regulation of ubiquitin protein ligase activity	3	0.882353	0.0200936	RPL5, BAG2, MAD2L1	332	13	19349	13.4493	1	0.84768	0.84768
GOTERM_MF_DIRECT	GO:0032395~MHC class II receptor activity	3	0.882353	0.0210304	HLA-DOB, HLA-DQA2, HLA-DPA1	330	13	18770	13.1259	1	0.869833	0.863672
GOTERM_BP_DIRECT	GO:0015012~heparan sulfate proteoglycan biosynthetic process	3	0.882353	0.023181	EXT1, DSE, XYLT2	332	14	19349	12.4886	1	0.887652	0.887652
GOTERM_BP_DIRECT	GO:0086064~cell communication by electrical coupling involved in cardiac conduction	3	0.882353	0.023181	RYR2, PKP2, ATP1B1	332	14	19349	12.4886	1	0.887652	0.887652
GOTERM_BP_DIRECT	GO:0032233~positive regulation of actin filament bundle assembly	3	0.882353	0.023181	ID1, FLNA, MTSS1	332	14	19349	12.4886	1	0.887652	0.887652
GOTERM_BP_DIRECT	GO:0042119~neutrophil activation	3	0.882353	0.0335003	KMT2E, ANXA1, CCL5	332	17	19349	10.2847	1	1	1
GOTERM_BP_DIRECT	GO:0032469~endoplasmic reticulum calcium ion homeostasis	3	0.882353	0.0335003	CAMK2D, BCL2, BAX	332	17	19349	10.2847	1	1	1
GOTERM_MF_DIRECT	GO:0008301~DNA binding, bending	3	0.882353	0.035024	TOP2A, HMGB2, HMGA2	330	17	18770	10.0374	1	1	0.994326
GOTERM_MF_DIRECT	GO:0036122~BMP binding	3	0.882353	0.035024	SCUBE3, BMPR2, SOSTDC1	330	17	18770	10.0374	1	1	0.994326
GOTERM_CC_DIRECT	GO:0031143~pseudopodium	3	0.882353	0.0355284	CNP, MYOZ1, RAF1	337	18	20164	9.9723	1	0.394042	0.381123
GOTERM_BP_DIRECT	GO:0051770~positive regulation of nitric-oxide synthase biosynthetic process	3	0.882353	0.0372697	NAMPT, TLR4, MAP2K6	332	18	19349	9.71335	1	1	1
GOTERM_BP_DIRECT	GO:0006796~phosphate-containing compound metabolic process	3	0.882353	0.0372697	PTPRB, INPP5D, ENPP3	332	18	19349	9.71335	1	1	1
GOTERM_BP_DIRECT	GO:0051896~regulation of protein kinase B signaling	3	0.882353	0.0372697	GATA4, TPTE, RICTOR	332	18	19349	9.71335	1	1	1
GOTERM_BP_DIRECT	GO:0090501~RNA phosphodiester bond hydrolysis	3	0.882353	0.0411929	HELZ2, AZGP1, RNASE2	332	19	19349	9.20212	1	1	1
GOTERM_BP_DIRECT	GO:0021772~olfactory bulb development	3	0.882353	0.0411929	EXT1, SEMA3A, CHD7	332	19	19349	9.20212	1	1	1
GOTERM_MF_DIRECT	GO:0030414~peptidase inhibitor activity	3	0.882353	0.0430433	OPRPN, TIMP1, WFDC2	330	19	18770	8.98086	1	1	0.994326
GOTERM_BP_DIRECT	GO:0071404~cellular response to low-density lipoprotein particle stimulus	3	0.882353	0.0452635	NPC1, ITGB2, CD9	332	20	19349	8.74202	1	1	1
GOTERM_BP_DIRECT	GO:0046655~folic acid metabolic process	3	0.882353	0.0452635	ALDH1L1, MTHFD2, FOLR1	332	20	19349	8.74202	1	1	1
GOTERM_CC_DIRECT	GO:0034361~very-low-density lipoprotein particle	3	0.882353	0.0472038	APOO, VLDLR, APOL1	337	21	20164	8.54769	1	0.451676	0.436867
GOTERM_MF_DIRECT	GO:0004540~ribonuclease activity	3	0.882353	0.0472841	HELZ2, AZGP1, RNASE2	330	20	18770	8.53182	1	1	0.994326
GOTERM_BP_DIRECT	GO:0033189~response to vitamin A	3	0.882353	0.0494755	CYP26A1, GATA4, TYMS	332	21	19349	8.32573	1	1	1
GOTERM_BP_DIRECT	GO:0007342~fusion of sperm to egg plasma membrane	3	0.882353	0.0494755	CD9, FOLR1, SERPINA5	332	21	19349	8.32573	1	1	1
GOTERM_BP_DIRECT	GO:1902004~positive regulation of beta-amyloid formation	3	0.882353	0.0494755	IFNGR1, CLU, ABCG1	332	21	19349	8.32573	1	1	1
GOTERM_BP_DIRECT	GO:1901214~regulation of neuron death	3	0.882353	0.0494755	CCL5, CLU, SNCA	332	21	19349	8.32573	1	1	1
GOTERM_BP_DIRECT	GO:0030166~proteoglycan biosynthetic process	3	0.882353	0.0494755	BMPR2, XYLT2, IGF1	332	21	19349	8.32573	1	1	1
GOTERM_CC_DIRECT	GO:0005971~ribonucleoside-diphosphate reductase complex	2	0.588235	0.0330499	RRM1, RRM2	337	2	20164	59.8338	1	0.375078	0.36278
GOTERM_BP_DIRECT	GO:0000022~mitotic spindle elongation	2	0.588235	0.0339219	PRC1, KIF23	332	2	19349	58.2801	1	1	1
GOTERM_BP_DIRECT	GO:0006808~regulation of nitrogen utilization	2	0.588235	0.0339219	BCL2, BAX	332	2	19349	58.2801	1	1	1
GOTERM_CC_DIRECT	GO:0016942~insulin-like growth factor binding protein complex	2	0.588235	0.0491641	IGFBP5, IGF1	337	3	20164	39.8892	1	0.461386	0.446259
