# Supplementary material for: A Systematic Review and Integrated Bioinformatic Analysis of Candidate Genes and Pathways in the Endometrium of Patients With Polycystic Ovary Syndrome During the Implantation Window
Source: Front Endocrinol (Lausanne). 2022 Jul 1;13:900767. doi: 10.3389/fendo.2022.900767 (PMC9289743; doi:10.3389/fendo.2022.900767)
Supplement: Supplementary file 4 [file Table_4.xlsx]

## Sheet: Cluster 1
#term ID_CC	term description	observed gene count	background gene count	strength	false discovery rate	matching proteins in your network (IDs)	matching proteins in your network (labels)
GO:0005622	Intracellular	29	14276	0.14	0.0054	9606.ENSP00000216911,9606.ENSP00000228843,9606.ENSP00000251496,9606.ENSP00000257934,9606.ENSP00000260363,9606.ENSP00000261597,9606.ENSP00000264156,9606.ENSP00000265056,9606.ENSP00000296509,9606.ENSP00000298048,9606.ENSP00000300035,9606.ENSP00000300403,9606.ENSP00000300738,9606.ENSP00000301634,9606.ENSP00000306473,9606.ENSP00000315644,9606.ENSP00000321656,9606.ENSP00000336868,9606.ENSP00000353770,…	AURKA,RAD51AP1,NCAPG,ESPL1,KIF23,NDC80,MCM6,MCM2,MAD2L1,MELK,KIAA0101,TPX2,RRM1,TK1,SHCBP1,TYMS,CDC25C,CENPA,RRM2,EXO1,MKI67,KIF2C,ZWINT,KIF4A,PRC1,TOP2A,PBK,KIF18B,UHRF1
GO:0043229	Intracellular organelle	27	12528	0.16	0.0155	9606.ENSP00000216911,9606.ENSP00000228843,9606.ENSP00000251496,9606.ENSP00000257934,9606.ENSP00000260363,9606.ENSP00000261597,9606.ENSP00000264156,9606.ENSP00000265056,9606.ENSP00000296509,9606.ENSP00000298048,9606.ENSP00000300035,9606.ENSP00000300403,9606.ENSP00000300738,9606.ENSP00000306473,9606.ENSP00000315644,9606.ENSP00000321656,9606.ENSP00000336868,9606.ENSP00000355506,9606.ENSP00000357643,…	AURKA,RAD51AP1,NCAPG,ESPL1,KIF23,NDC80,MCM6,MCM2,MAD2L1,MELK,KIAA0101,TPX2,RRM1,SHCBP1,TYMS,CDC25C,CENPA,EXO1,MKI67,KIF2C,ZWINT,KIF4A,PRC1,TOP2A,PBK,KIF18B,UHRF1
GO:0005634	Nucleus	26	7390	0.38	2.08e-06	9606.ENSP00000216911,9606.ENSP00000228843,9606.ENSP00000251496,9606.ENSP00000257934,9606.ENSP00000260363,9606.ENSP00000261597,9606.ENSP00000264156,9606.ENSP00000265056,9606.ENSP00000296509,9606.ENSP00000298048,9606.ENSP00000300035,9606.ENSP00000300403,9606.ENSP00000300738,9606.ENSP00000315644,9606.ENSP00000321656,9606.ENSP00000336868,9606.ENSP00000355506,9606.ENSP00000357643,9606.ENSP00000361298,…	AURKA,RAD51AP1,NCAPG,ESPL1,KIF23,NDC80,MCM6,MCM2,MAD2L1,MELK,KIAA0101,TPX2,RRM1,TYMS,CDC25C,CENPA,EXO1,MKI67,KIF2C,ZWINT,KIF4A,PRC1,TOP2A,PBK,KIF18B,UHRF1
GO:0043232	Intracellular non-membrane-bounded organelle	22	4880	0.48	2.45e-06	9606.ENSP00000216911,9606.ENSP00000228843,9606.ENSP00000251496,9606.ENSP00000257934,9606.ENSP00000260363,9606.ENSP00000261597,9606.ENSP00000264156,9606.ENSP00000265056,9606.ENSP00000296509,9606.ENSP00000300035,9606.ENSP00000300403,9606.ENSP00000306473,9606.ENSP00000315644,9606.ENSP00000336868,9606.ENSP00000357643,9606.ENSP00000361298,9606.ENSP00000363055,9606.ENSP00000363524,9606.ENSP00000377793,…	AURKA,RAD51AP1,NCAPG,ESPL1,KIF23,NDC80,MCM6,MCM2,MAD2L1,KIAA0101,TPX2,SHCBP1,TYMS,CENPA,MKI67,KIF2C,ZWINT,KIF4A,PRC1,TOP2A,KIF18B,UHRF1
GO:0031981	Nuclear lumen	20	4733	0.45	6.03e-05	9606.ENSP00000216911,9606.ENSP00000228843,9606.ENSP00000260363,9606.ENSP00000261597,9606.ENSP00000264156,9606.ENSP00000265056,9606.ENSP00000296509,9606.ENSP00000300035,9606.ENSP00000300403,9606.ENSP00000315644,9606.ENSP00000321656,9606.ENSP00000336868,9606.ENSP00000355506,9606.ENSP00000357643,9606.ENSP00000363055,9606.ENSP00000363524,9606.ENSP00000377793,9606.ENSP00000411532,9606.ENSP00000465992,…	AURKA,RAD51AP1,KIF23,NDC80,MCM6,MCM2,MAD2L1,KIAA0101,TPX2,TYMS,CDC25C,CENPA,EXO1,MKI67,ZWINT,KIF4A,PRC1,TOP2A,KIF18B,UHRF1
GO:0005654	Nucleoplasm	19	3973	0.51	2.41e-05	9606.ENSP00000216911,9606.ENSP00000228843,9606.ENSP00000260363,9606.ENSP00000261597,9606.ENSP00000264156,9606.ENSP00000265056,9606.ENSP00000296509,9606.ENSP00000300035,9606.ENSP00000300403,9606.ENSP00000321656,9606.ENSP00000336868,9606.ENSP00000355506,9606.ENSP00000357643,9606.ENSP00000363055,9606.ENSP00000363524,9606.ENSP00000377793,9606.ENSP00000411532,9606.ENSP00000465992,9606.ENSP00000479617	AURKA,RAD51AP1,KIF23,NDC80,MCM6,MCM2,MAD2L1,KIAA0101,TPX2,CDC25C,CENPA,EXO1,MKI67,ZWINT,KIF4A,PRC1,TOP2A,KIF18B,UHRF1
GO:0005829	Cytosol	18	5193	0.37	0.0037	9606.ENSP00000216911,9606.ENSP00000251496,9606.ENSP00000257934,9606.ENSP00000260363,9606.ENSP00000261597,9606.ENSP00000296509,9606.ENSP00000300403,9606.ENSP00000300738,9606.ENSP00000301634,9606.ENSP00000315644,9606.ENSP00000321656,9606.ENSP00000336868,9606.ENSP00000353770,9606.ENSP00000361298,9606.ENSP00000363055,9606.ENSP00000363524,9606.ENSP00000377793,9606.ENSP00000465992	AURKA,NCAPG,ESPL1,KIF23,NDC80,MAD2L1,TPX2,RRM1,TK1,TYMS,CDC25C,CENPA,RRM2,KIF2C,ZWINT,KIF4A,PRC1,KIF18B
GO:0005694	Chromosome	15	1712	0.77	9.46e-07	9606.ENSP00000216911,9606.ENSP00000228843,9606.ENSP00000251496,9606.ENSP00000261597,9606.ENSP00000264156,9606.ENSP00000265056,9606.ENSP00000296509,9606.ENSP00000336868,9606.ENSP00000357643,9606.ENSP00000361298,9606.ENSP00000363055,9606.ENSP00000363524,9606.ENSP00000377793,9606.ENSP00000411532,9606.ENSP00000479617	AURKA,RAD51AP1,NCAPG,NDC80,MCM6,MCM2,MAD2L1,CENPA,MKI67,KIF2C,ZWINT,KIF4A,PRC1,TOP2A,UHRF1
GO:0015630	Microtubule cytoskeleton	13	1219	0.86	1.44e-06	9606.ENSP00000216911,9606.ENSP00000257934,9606.ENSP00000260363,9606.ENSP00000261597,9606.ENSP00000265056,9606.ENSP00000296509,9606.ENSP00000300035,9606.ENSP00000300403,9606.ENSP00000306473,9606.ENSP00000361298,9606.ENSP00000363524,9606.ENSP00000377793,9606.ENSP00000465992	AURKA,ESPL1,KIF23,NDC80,MCM2,MAD2L1,KIAA0101,TPX2,SHCBP1,KIF2C,KIF4A,PRC1,KIF18B
GO:0099080	Supramolecular complex	11	1261	0.77	0.00011	9606.ENSP00000216911,9606.ENSP00000260363,9606.ENSP00000261597,9606.ENSP00000296509,9606.ENSP00000300403,9606.ENSP00000336868,9606.ENSP00000361298,9606.ENSP00000363055,9606.ENSP00000363524,9606.ENSP00000377793,9606.ENSP00000465992	AURKA,KIF23,NDC80,MAD2L1,TPX2,CENPA,KIF2C,ZWINT,KIF4A,PRC1,KIF18B
GO:0005819	Spindle	10	353	1.28	1.05e-07	9606.ENSP00000216911,9606.ENSP00000257934,9606.ENSP00000260363,9606.ENSP00000296509,9606.ENSP00000300403,9606.ENSP00000306473,9606.ENSP00000361298,9606.ENSP00000363524,9606.ENSP00000377793,9606.ENSP00000465992	AURKA,ESPL1,KIF23,MAD2L1,TPX2,SHCBP1,KIF2C,KIF4A,PRC1,KIF18B
GO:0098687	Chromosomal region	9	318	1.28	4.79e-07	9606.ENSP00000216911,9606.ENSP00000251496,9606.ENSP00000261597,9606.ENSP00000264156,9606.ENSP00000265056,9606.ENSP00000296509,9606.ENSP00000336868,9606.ENSP00000361298,9606.ENSP00000363055	AURKA,NCAPG,NDC80,MCM6,MCM2,MAD2L1,CENPA,KIF2C,ZWINT
GO:0000793	Condensed chromosome	8	216	1.4	4.79e-07	9606.ENSP00000216911,9606.ENSP00000251496,9606.ENSP00000261597,9606.ENSP00000296509,9606.ENSP00000336868,9606.ENSP00000361298,9606.ENSP00000363055,9606.ENSP00000411532	AURKA,NCAPG,NDC80,MAD2L1,CENPA,KIF2C,ZWINT,TOP2A
GO:0000779	Condensed chromosome, centromeric region	7	120	1.6	4.79e-07	9606.ENSP00000216911,9606.ENSP00000251496,9606.ENSP00000261597,9606.ENSP00000296509,9606.ENSP00000336868,9606.ENSP00000361298,9606.ENSP00000363055	AURKA,NCAPG,NDC80,MAD2L1,CENPA,KIF2C,ZWINT
GO:0072686	Mitotic spindle	7	121	1.59	4.79e-07	9606.ENSP00000216911,9606.ENSP00000257934,9606.ENSP00000260363,9606.ENSP00000296509,9606.ENSP00000300403,9606.ENSP00000377793,9606.ENSP00000465992	AURKA,ESPL1,KIF23,MAD2L1,TPX2,PRC1,KIF18B
GO:0005874	Microtubule	7	407	1.06	0.00018	9606.ENSP00000216911,9606.ENSP00000260363,9606.ENSP00000300403,9606.ENSP00000361298,9606.ENSP00000363524,9606.ENSP00000377793,9606.ENSP00000465992	AURKA,KIF23,TPX2,KIF2C,KIF4A,PRC1,KIF18B
GO:0005813	Centrosome	6	565	0.86	0.0075	9606.ENSP00000216911,9606.ENSP00000257934,9606.ENSP00000260363,9606.ENSP00000261597,9606.ENSP00000300035,9606.ENSP00000361298	AURKA,ESPL1,KIF23,NDC80,KIAA0101,KIF2C
GO:0000777	Condensed chromosome kinetochore	5	106	1.5	6.89e-05	9606.ENSP00000261597,9606.ENSP00000296509,9606.ENSP00000336868,9606.ENSP00000361298,9606.ENSP00000363055	NDC80,MAD2L1,CENPA,KIF2C,ZWINT
GO:0005875	Microtubule associated complex	5	152	1.35	0.00028	9606.ENSP00000216911,9606.ENSP00000260363,9606.ENSP00000361298,9606.ENSP00000363524,9606.ENSP00000465992	AURKA,KIF23,KIF2C,KIF4A,KIF18B
GO:0030496	Midbody	5	178	1.28	0.00054	9606.ENSP00000216911,9606.ENSP00000260363,9606.ENSP00000306473,9606.ENSP00000363524,9606.ENSP00000377793	AURKA,KIF23,SHCBP1,KIF4A,PRC1
GO:0005871	Kinesin complex	4	53	1.71	0.00015	9606.ENSP00000260363,9606.ENSP00000361298,9606.ENSP00000363524,9606.ENSP00000465992	KIF23,KIF2C,KIF4A,KIF18B
GO:0000922	Spindle pole	4	161	1.22	0.005	9606.ENSP00000216911,9606.ENSP00000296509,9606.ENSP00000300403,9606.ENSP00000377793	AURKA,MAD2L1,TPX2,PRC1
GO:0000780	Condensed nuclear chromosome, centromeric region	3	30	1.83	0.0011	9606.ENSP00000216911,9606.ENSP00000261597,9606.ENSP00000336868	AURKA,NDC80,CENPA
GO:0051233	Spindle midzone	3	36	1.75	0.0016	9606.ENSP00000216911,9606.ENSP00000377793,9606.ENSP00000465992	AURKA,PRC1,KIF18B
GO:0005876	Spindle microtubule	3	46	1.64	0.0031	9606.ENSP00000363524,9606.ENSP00000377793,9606.ENSP00000465992	KIF4A,PRC1,KIF18B
GO:0045171	Intercellular bridge	3	71	1.45	0.0081	9606.ENSP00000260363,9606.ENSP00000300403,9606.ENSP00000377793	KIF23,TPX2,PRC1
GO:0005971	Ribonucleoside-diphosphate reductase complex	2	2	2.83	0.00098	9606.ENSP00000300738,9606.ENSP00000353770	RRM1,RRM2
GO:0043203	Axon hillock	2	8	2.23	0.005	9606.ENSP00000216911,9606.ENSP00000300403	AURKA,TPX2
GO:0042555	MCM complex	2	9	2.18	0.0056	9606.ENSP00000264156,9606.ENSP00000265056	MCM6,MCM2
GO:1990023	Mitotic spindle midzone	2	14	1.98	0.0112	9606.ENSP00000377793,9606.ENSP00000465992	PRC1,KIF18B
GO:0000778	Condensed nuclear chromosome kinetochore	2	18	1.87	0.016	9606.ENSP00000261597,9606.ENSP00000336868	NDC80,CENPA
GO:0035371	Microtubule plus-end	2	22	1.79	0.0221	9606.ENSP00000361298,9606.ENSP00000465992	KIF2C,KIF18B
GO:0005720	Nuclear heterochromatin	2	35	1.59	0.0493	9606.ENSP00000336868,9606.ENSP00000479617	CENPA,UHRF1
#term ID_MF	term description	observed gene count	background gene count	strength	false discovery rate	matching proteins in your network (IDs)	matching proteins in your network (labels)
GO:0005488	Binding	27	12516	0.16	0.0363	9606.ENSP00000216911,9606.ENSP00000228843,9606.ENSP00000260363,9606.ENSP00000261597,9606.ENSP00000264156,9606.ENSP00000265056,9606.ENSP00000296509,9606.ENSP00000298048,9606.ENSP00000300035,9606.ENSP00000300403,9606.ENSP00000300738,9606.ENSP00000301634,9606.ENSP00000306473,9606.ENSP00000315644,9606.ENSP00000321656,9606.ENSP00000336868,9606.ENSP00000353770,9606.ENSP00000355506,9606.ENSP00000357643,…	AURKA,RAD51AP1,KIF23,NDC80,MCM6,MCM2,MAD2L1,MELK,KIAA0101,TPX2,RRM1,TK1,SHCBP1,TYMS,CDC25C,CENPA,RRM2,EXO1,MKI67,KIF2C,ZWINT,KIF4A,PRC1,TOP2A,PBK,KIF18B,UHRF1
GO:0005515	Protein binding	22	7026	0.32	0.0032	9606.ENSP00000216911,9606.ENSP00000260363,9606.ENSP00000261597,9606.ENSP00000264156,9606.ENSP00000265056,9606.ENSP00000296509,9606.ENSP00000300403,9606.ENSP00000300738,9606.ENSP00000301634,9606.ENSP00000306473,9606.ENSP00000315644,9606.ENSP00000321656,9606.ENSP00000336868,9606.ENSP00000353770,9606.ENSP00000357643,9606.ENSP00000361298,9606.ENSP00000363055,9606.ENSP00000363524,9606.ENSP00000377793,…	AURKA,KIF23,NDC80,MCM6,MCM2,MAD2L1,TPX2,RRM1,TK1,SHCBP1,TYMS,CDC25C,CENPA,RRM2,MKI67,KIF2C,ZWINT,KIF4A,PRC1,TOP2A,KIF18B,UHRF1
GO:0003824	Catalytic activity	18	5486	0.35	0.0203	9606.ENSP00000216911,9606.ENSP00000257934,9606.ENSP00000260363,9606.ENSP00000264156,9606.ENSP00000265056,9606.ENSP00000298048,9606.ENSP00000300738,9606.ENSP00000301634,9606.ENSP00000315644,9606.ENSP00000321656,9606.ENSP00000353770,9606.ENSP00000355506,9606.ENSP00000361298,9606.ENSP00000363524,9606.ENSP00000411532,9606.ENSP00000428489,9606.ENSP00000465992,9606.ENSP00000479617	AURKA,ESPL1,KIF23,MCM6,MCM2,MELK,RRM1,TK1,TYMS,CDC25C,RRM2,EXO1,KIF2C,KIF4A,TOP2A,PBK,KIF18B,UHRF1
GO:1901363	Heterocyclic compound binding	18	5831	0.32	0.0347	9606.ENSP00000216911,9606.ENSP00000228843,9606.ENSP00000260363,9606.ENSP00000264156,9606.ENSP00000265056,9606.ENSP00000298048,9606.ENSP00000300738,9606.ENSP00000301634,9606.ENSP00000315644,9606.ENSP00000336868,9606.ENSP00000355506,9606.ENSP00000357643,9606.ENSP00000361298,9606.ENSP00000363524,9606.ENSP00000411532,9606.ENSP00000428489,9606.ENSP00000465992,9606.ENSP00000479617	AURKA,RAD51AP1,KIF23,MCM6,MCM2,MELK,RRM1,TK1,TYMS,CENPA,EXO1,MKI67,KIF2C,KIF4A,TOP2A,PBK,KIF18B,UHRF1
GO:0097159	Organic cyclic compound binding	18	5916	0.31	0.0384	9606.ENSP00000216911,9606.ENSP00000228843,9606.ENSP00000260363,9606.ENSP00000264156,9606.ENSP00000265056,9606.ENSP00000298048,9606.ENSP00000300738,9606.ENSP00000301634,9606.ENSP00000315644,9606.ENSP00000336868,9606.ENSP00000355506,9606.ENSP00000357643,9606.ENSP00000361298,9606.ENSP00000363524,9606.ENSP00000411532,9606.ENSP00000428489,9606.ENSP00000465992,9606.ENSP00000479617	AURKA,RAD51AP1,KIF23,MCM6,MCM2,MELK,RRM1,TK1,TYMS,CENPA,EXO1,MKI67,KIF2C,KIF4A,TOP2A,PBK,KIF18B,UHRF1
GO:0000166	Nucleotide binding	15	2119	0.68	0.00017	9606.ENSP00000216911,9606.ENSP00000260363,9606.ENSP00000264156,9606.ENSP00000265056,9606.ENSP00000298048,9606.ENSP00000300738,9606.ENSP00000301634,9606.ENSP00000315644,9606.ENSP00000357643,9606.ENSP00000361298,9606.ENSP00000363524,9606.ENSP00000411532,9606.ENSP00000428489,9606.ENSP00000465992,9606.ENSP00000479617	AURKA,KIF23,MCM6,MCM2,MELK,RRM1,TK1,TYMS,MKI67,KIF2C,KIF4A,TOP2A,PBK,KIF18B,UHRF1
GO:0043168	Anion binding	14	2805	0.53	0.0032	9606.ENSP00000216911,9606.ENSP00000260363,9606.ENSP00000264156,9606.ENSP00000265056,9606.ENSP00000298048,9606.ENSP00000300738,9606.ENSP00000301634,9606.ENSP00000315644,9606.ENSP00000357643,9606.ENSP00000361298,9606.ENSP00000363524,9606.ENSP00000411532,9606.ENSP00000428489,9606.ENSP00000465992	AURKA,KIF23,MCM6,MCM2,MELK,RRM1,TK1,TYMS,MKI67,KIF2C,KIF4A,TOP2A,PBK,KIF18B
GO:0005524	ATP binding	13	1464	0.78	0.00017	9606.ENSP00000216911,9606.ENSP00000260363,9606.ENSP00000264156,9606.ENSP00000265056,9606.ENSP00000298048,9606.ENSP00000300738,9606.ENSP00000301634,9606.ENSP00000357643,9606.ENSP00000361298,9606.ENSP00000363524,9606.ENSP00000411532,9606.ENSP00000428489,9606.ENSP00000465992	AURKA,KIF23,MCM6,MCM2,MELK,RRM1,TK1,MKI67,KIF2C,KIF4A,TOP2A,PBK,KIF18B
GO:0042802	Identical protein binding	10	1896	0.55	0.0292	9606.ENSP00000261597,9606.ENSP00000264156,9606.ENSP00000296509,9606.ENSP00000300738,9606.ENSP00000301634,9606.ENSP00000315644,9606.ENSP00000353770,9606.ENSP00000377793,9606.ENSP00000411532,9606.ENSP00000479617	NDC80,MCM6,MAD2L1,RRM1,TK1,TYMS,RRM2,PRC1,TOP2A,UHRF1
GO:0016887	ATPase activity	7	393	1.08	0.00044	9606.ENSP00000260363,9606.ENSP00000264156,9606.ENSP00000265056,9606.ENSP00000361298,9606.ENSP00000363524,9606.ENSP00000411532,9606.ENSP00000465992	KIF23,MCM6,MCM2,KIF2C,KIF4A,TOP2A,KIF18B
GO:0008017	Microtubule binding	5	257	1.12	0.0064	9606.ENSP00000260363,9606.ENSP00000361298,9606.ENSP00000363524,9606.ENSP00000377793,9606.ENSP00000465992	KIF23,KIF2C,KIF4A,PRC1,KIF18B
GO:0003777	Microtubule motor activity	4	75	1.56	0.0015	9606.ENSP00000260363,9606.ENSP00000361298,9606.ENSP00000363524,9606.ENSP00000465992	KIF23,KIF2C,KIF4A,KIF18B
GO:0140097	Catalytic activity, acting on dna	4	184	1.17	0.0203	9606.ENSP00000264156,9606.ENSP00000265056,9606.ENSP00000355506,9606.ENSP00000411532	MCM6,MCM2,EXO1,TOP2A
GO:0008094	DNA-dependent ATPase activity	3	93	1.34	0.0384	9606.ENSP00000264156,9606.ENSP00000265056,9606.ENSP00000411532	MCM6,MCM2,TOP2A
GO:0004748	Ribonucleoside-diphosphate reductase activity, thioredoxin disulfide as acceptor	2	3	2.65	0.0043	9606.ENSP00000300738,9606.ENSP00000353770	RRM1,RRM2
#term ID_BP	term description	observed gene count	background gene count	strength	false discovery rate	matching proteins in your network (IDs)	matching proteins in your network (labels)
GO:0007049	Cell cycle	26	1313	1.13	1.54e-23	9606.ENSP00000216911,9606.ENSP00000251496,9606.ENSP00000257934,9606.ENSP00000260363,9606.ENSP00000261597,9606.ENSP00000264156,9606.ENSP00000265056,9606.ENSP00000296509,9606.ENSP00000298048,9606.ENSP00000300035,9606.ENSP00000300403,9606.ENSP00000300738,9606.ENSP00000315644,9606.ENSP00000321656,9606.ENSP00000336868,9606.ENSP00000353770,9606.ENSP00000355506,9606.ENSP00000357643,9606.ENSP00000361298,…	AURKA,NCAPG,ESPL1,KIF23,NDC80,MCM6,MCM2,MAD2L1,MELK,KIAA0101,TPX2,RRM1,TYMS,CDC25C,CENPA,RRM2,EXO1,MKI67,KIF2C,ZWINT,KIF4A,PRC1,TOP2A,PBK,KIF18B,UHRF1
GO:0000278	Mitotic cell cycle	22	695	1.33	1.43e-22	9606.ENSP00000216911,9606.ENSP00000251496,9606.ENSP00000257934,9606.ENSP00000260363,9606.ENSP00000261597,9606.ENSP00000264156,9606.ENSP00000265056,9606.ENSP00000296509,9606.ENSP00000298048,9606.ENSP00000300403,9606.ENSP00000300738,9606.ENSP00000315644,9606.ENSP00000321656,9606.ENSP00000336868,9606.ENSP00000353770,9606.ENSP00000361298,9606.ENSP00000363055,9606.ENSP00000363524,9606.ENSP00000377793,…	AURKA,NCAPG,ESPL1,KIF23,NDC80,MCM6,MCM2,MAD2L1,MELK,TPX2,RRM1,TYMS,CDC25C,CENPA,RRM2,KIF2C,ZWINT,KIF4A,PRC1,TOP2A,PBK,KIF18B
GO:0016043	Cellular component organization	22	5447	0.44	5.98e-05	9606.ENSP00000216911,9606.ENSP00000251496,9606.ENSP00000257934,9606.ENSP00000260363,9606.ENSP00000261597,9606.ENSP00000264156,9606.ENSP00000265056,9606.ENSP00000296509,9606.ENSP00000300035,9606.ENSP00000300403,9606.ENSP00000300738,9606.ENSP00000301634,9606.ENSP00000336868,9606.ENSP00000353770,9606.ENSP00000355506,9606.ENSP00000361298,9606.ENSP00000363055,9606.ENSP00000363524,9606.ENSP00000377793,…	AURKA,NCAPG,ESPL1,KIF23,NDC80,MCM6,MCM2,MAD2L1,KIAA0101,TPX2,RRM1,TK1,CENPA,RRM2,EXO1,KIF2C,ZWINT,KIF4A,PRC1,TOP2A,KIF18B,UHRF1
GO:0022402	Cell cycle process	21	976	1.16	5.25e-18	9606.ENSP00000216911,9606.ENSP00000251496,9606.ENSP00000257934,9606.ENSP00000260363,9606.ENSP00000261597,9606.ENSP00000264156,9606.ENSP00000265056,9606.ENSP00000296509,9606.ENSP00000298048,9606.ENSP00000300035,9606.ENSP00000300403,9606.ENSP00000315644,9606.ENSP00000321656,9606.ENSP00000336868,9606.ENSP00000353770,9606.ENSP00000361298,9606.ENSP00000363055,9606.ENSP00000363524,9606.ENSP00000377793,…	AURKA,NCAPG,ESPL1,KIF23,NDC80,MCM6,MCM2,MAD2L1,MELK,KIAA0101,TPX2,TYMS,CDC25C,CENPA,RRM2,KIF2C,ZWINT,KIF4A,PRC1,TOP2A,KIF18B
GO:1903047	Mitotic cell cycle process	20	616	1.34	4.1e-20	9606.ENSP00000216911,9606.ENSP00000251496,9606.ENSP00000257934,9606.ENSP00000260363,9606.ENSP00000261597,9606.ENSP00000264156,9606.ENSP00000265056,9606.ENSP00000296509,9606.ENSP00000298048,9606.ENSP00000300403,9606.ENSP00000315644,9606.ENSP00000321656,9606.ENSP00000336868,9606.ENSP00000353770,9606.ENSP00000361298,9606.ENSP00000363055,9606.ENSP00000363524,9606.ENSP00000377793,9606.ENSP00000411532,…	AURKA,NCAPG,ESPL1,KIF23,NDC80,MCM6,MCM2,MAD2L1,MELK,TPX2,TYMS,CDC25C,CENPA,RRM2,KIF2C,ZWINT,KIF4A,PRC1,TOP2A,KIF18B
GO:0006996	Organelle organization	19	3450	0.57	1.03e-05	9606.ENSP00000216911,9606.ENSP00000251496,9606.ENSP00000257934,9606.ENSP00000260363,9606.ENSP00000261597,9606.ENSP00000264156,9606.ENSP00000265056,9606.ENSP00000296509,9606.ENSP00000300035,9606.ENSP00000300403,9606.ENSP00000336868,9606.ENSP00000355506,9606.ENSP00000361298,9606.ENSP00000363055,9606.ENSP00000363524,9606.ENSP00000377793,9606.ENSP00000411532,9606.ENSP00000465992,9606.ENSP00000479617	AURKA,NCAPG,ESPL1,KIF23,NDC80,MCM6,MCM2,MAD2L1,KIAA0101,TPX2,CENPA,EXO1,KIF2C,ZWINT,KIF4A,PRC1,TOP2A,KIF18B,UHRF1
GO:0051276	Chromosome organization	17	1066	1.03	1.1e-11	9606.ENSP00000216911,9606.ENSP00000251496,9606.ENSP00000257934,9606.ENSP00000260363,9606.ENSP00000261597,9606.ENSP00000264156,9606.ENSP00000265056,9606.ENSP00000296509,9606.ENSP00000336868,9606.ENSP00000355506,9606.ENSP00000361298,9606.ENSP00000363055,9606.ENSP00000363524,9606.ENSP00000377793,9606.ENSP00000411532,9606.ENSP00000465992,9606.ENSP00000479617	AURKA,NCAPG,ESPL1,KIF23,NDC80,MCM6,MCM2,MAD2L1,CENPA,EXO1,KIF2C,ZWINT,KIF4A,PRC1,TOP2A,KIF18B,UHRF1
GO:0051301	Cell division	15	493	1.31	1.52e-13	9606.ENSP00000216911,9606.ENSP00000251496,9606.ENSP00000257934,9606.ENSP00000260363,9606.ENSP00000261597,9606.ENSP00000296509,9606.ENSP00000300403,9606.ENSP00000321656,9606.ENSP00000336868,9606.ENSP00000361298,9606.ENSP00000363055,9606.ENSP00000363524,9606.ENSP00000377793,9606.ENSP00000411532,9606.ENSP00000465992	AURKA,NCAPG,ESPL1,KIF23,NDC80,MAD2L1,TPX2,CDC25C,CENPA,KIF2C,ZWINT,KIF4A,PRC1,TOP2A,KIF18B
GO:0000280	Nuclear division	13	291	1.48	2.04e-13	9606.ENSP00000216911,9606.ENSP00000251496,9606.ENSP00000257934,9606.ENSP00000260363,9606.ENSP00000261597,9606.ENSP00000296509,9606.ENSP00000300403,9606.ENSP00000361298,9606.ENSP00000363055,9606.ENSP00000363524,9606.ENSP00000377793,9606.ENSP00000411532,9606.ENSP00000465992	AURKA,NCAPG,ESPL1,KIF23,NDC80,MAD2L1,TPX2,KIF2C,ZWINT,KIF4A,PRC1,TOP2A,KIF18B
GO:0051726	Regulation of cell cycle	13	1230	0.85	4.46e-06	9606.ENSP00000216911,9606.ENSP00000257934,9606.ENSP00000260363,9606.ENSP00000261597,9606.ENSP00000296509,9606.ENSP00000300035,9606.ENSP00000300403,9606.ENSP00000321656,9606.ENSP00000353770,9606.ENSP00000357643,9606.ENSP00000363055,9606.ENSP00000377793,9606.ENSP00000411532	AURKA,ESPL1,KIF23,NDC80,MAD2L1,KIAA0101,TPX2,CDC25C,RRM2,MKI67,ZWINT,PRC1,TOP2A
GO:0140014	Mitotic nuclear division	12	156	1.72	1.25e-14	9606.ENSP00000216911,9606.ENSP00000251496,9606.ENSP00000257934,9606.ENSP00000260363,9606.ENSP00000261597,9606.ENSP00000296509,9606.ENSP00000300403,9606.ENSP00000361298,9606.ENSP00000363055,9606.ENSP00000363524,9606.ENSP00000377793,9606.ENSP00000465992	AURKA,NCAPG,ESPL1,KIF23,NDC80,MAD2L1,TPX2,KIF2C,ZWINT,KIF4A,PRC1,KIF18B
GO:0000226	Microtubule cytoskeleton organization	12	492	1.22	2.2e-09	9606.ENSP00000216911,9606.ENSP00000257934,9606.ENSP00000260363,9606.ENSP00000261597,9606.ENSP00000296509,9606.ENSP00000300035,9606.ENSP00000300403,9606.ENSP00000336868,9606.ENSP00000361298,9606.ENSP00000363524,9606.ENSP00000377793,9606.ENSP00000465992	AURKA,ESPL1,KIF23,NDC80,MAD2L1,KIAA0101,TPX2,CENPA,KIF2C,KIF4A,PRC1,KIF18B
GO:0022607	Cellular component assembly	12	2359	0.54	0.0127	9606.ENSP00000216911,9606.ENSP00000260363,9606.ENSP00000264156,9606.ENSP00000265056,9606.ENSP00000300403,9606.ENSP00000300738,9606.ENSP00000301634,9606.ENSP00000336868,9606.ENSP00000353770,9606.ENSP00000355506,9606.ENSP00000363524,9606.ENSP00000377793	AURKA,KIF23,MCM6,MCM2,TPX2,RRM1,TK1,CENPA,RRM2,EXO1,KIF4A,PRC1
GO:0000819	Sister chromatid segregation	11	133	1.75	1.52e-13	9606.ENSP00000251496,9606.ENSP00000257934,9606.ENSP00000260363,9606.ENSP00000261597,9606.ENSP00000296509,9606.ENSP00000361298,9606.ENSP00000363055,9606.ENSP00000363524,9606.ENSP00000377793,9606.ENSP00000411532,9606.ENSP00000465992	NCAPG,ESPL1,KIF23,NDC80,MAD2L1,KIF2C,ZWINT,KIF4A,PRC1,TOP2A,KIF18B
GO:0000070	Mitotic sister chromatid segregation	10	108	1.8	9.94e-13	9606.ENSP00000251496,9606.ENSP00000257934,9606.ENSP00000260363,9606.ENSP00000261597,9606.ENSP00000296509,9606.ENSP00000361298,9606.ENSP00000363055,9606.ENSP00000363524,9606.ENSP00000377793,9606.ENSP00000465992	NCAPG,ESPL1,KIF23,NDC80,MAD2L1,KIF2C,ZWINT,KIF4A,PRC1,KIF18B
GO:0010564	Regulation of cell cycle process	10	760	0.95	4.7e-05	9606.ENSP00000216911,9606.ENSP00000257934,9606.ENSP00000260363,9606.ENSP00000261597,9606.ENSP00000296509,9606.ENSP00000300403,9606.ENSP00000321656,9606.ENSP00000353770,9606.ENSP00000357643,9606.ENSP00000377793	AURKA,ESPL1,KIF23,NDC80,MAD2L1,TPX2,CDC25C,RRM2,MKI67,PRC1
GO:0033554	Cellular response to stress	10	1725	0.59	0.0181	9606.ENSP00000216911,9606.ENSP00000228843,9606.ENSP00000264156,9606.ENSP00000265056,9606.ENSP00000298048,9606.ENSP00000300035,9606.ENSP00000321656,9606.ENSP00000355506,9606.ENSP00000411532,9606.ENSP00000479617	AURKA,RAD51AP1,MCM6,MCM2,MELK,KIAA0101,CDC25C,EXO1,TOP2A,UHRF1
GO:1902850	Microtubule cytoskeleton organization involved in mitosis	9	112	1.73	8.61e-11	9606.ENSP00000216911,9606.ENSP00000257934,9606.ENSP00000260363,9606.ENSP00000261597,9606.ENSP00000296509,9606.ENSP00000300403,9606.ENSP00000336868,9606.ENSP00000363524,9606.ENSP00000377793	AURKA,ESPL1,KIF23,NDC80,MAD2L1,TPX2,CENPA,KIF4A,PRC1
GO:0007346	Regulation of mitotic cell cycle	9	676	0.95	0.00016	9606.ENSP00000216911,9606.ENSP00000257934,9606.ENSP00000261597,9606.ENSP00000296509,9606.ENSP00000300403,9606.ENSP00000321656,9606.ENSP00000357643,9606.ENSP00000363055,9606.ENSP00000411532	AURKA,ESPL1,NDC80,MAD2L1,TPX2,CDC25C,MKI67,ZWINT,TOP2A
GO:0006259	DNA metabolic process	9	750	0.91	0.00029	9606.ENSP00000228843,9606.ENSP00000264156,9606.ENSP00000265056,9606.ENSP00000300035,9606.ENSP00000301634,9606.ENSP00000315644,9606.ENSP00000355506,9606.ENSP00000411532,9606.ENSP00000479617	RAD51AP1,MCM6,MCM2,KIAA0101,TK1,TYMS,EXO1,TOP2A,UHRF1
GO:0006974	Cellular response to dna damage stimulus	9	793	0.88	0.00042	9606.ENSP00000216911,9606.ENSP00000228843,9606.ENSP00000264156,9606.ENSP00000265056,9606.ENSP00000300035,9606.ENSP00000321656,9606.ENSP00000355506,9606.ENSP00000411532,9606.ENSP00000479617	AURKA,RAD51AP1,MCM6,MCM2,KIAA0101,CDC25C,EXO1,TOP2A,UHRF1
GO:0033043	Regulation of organelle organization	9	1306	0.67	0.0137	9606.ENSP00000216911,9606.ENSP00000257934,9606.ENSP00000261597,9606.ENSP00000265056,9606.ENSP00000296509,9606.ENSP00000300403,9606.ENSP00000321656,9606.ENSP00000357643,9606.ENSP00000411532	AURKA,ESPL1,NDC80,MCM2,MAD2L1,TPX2,CDC25C,MKI67,TOP2A
GO:0043933	Protein-containing complex subunit organization	9	1539	0.6	0.0356	9606.ENSP00000264156,9606.ENSP00000265056,9606.ENSP00000300403,9606.ENSP00000300738,9606.ENSP00000301634,9606.ENSP00000336868,9606.ENSP00000353770,9606.ENSP00000361298,9606.ENSP00000465992	MCM6,MCM2,TPX2,RRM1,TK1,CENPA,RRM2,KIF2C,KIF18B
GO:0007051	Spindle organization	7	145	1.51	1.5e-06	9606.ENSP00000216911,9606.ENSP00000257934,9606.ENSP00000260363,9606.ENSP00000261597,9606.ENSP00000300403,9606.ENSP00000363524,9606.ENSP00000377793	AURKA,ESPL1,KIF23,NDC80,TPX2,KIF4A,PRC1
GO:0044772	Mitotic cell cycle phase transition	7	280	1.23	7.87e-05	9606.ENSP00000216911,9606.ENSP00000264156,9606.ENSP00000265056,9606.ENSP00000298048,9606.ENSP00000315644,9606.ENSP00000321656,9606.ENSP00000353770	AURKA,MCM6,MCM2,MELK,TYMS,CDC25C,RRM2
GO:0045786	Negative regulation of cell cycle	7	571	0.92	0.004	9606.ENSP00000216911,9606.ENSP00000257934,9606.ENSP00000296509,9606.ENSP00000321656,9606.ENSP00000353770,9606.ENSP00000363055,9606.ENSP00000411532	AURKA,ESPL1,MAD2L1,CDC25C,RRM2,ZWINT,TOP2A
GO:0051640	Organelle localization	7	598	0.9	0.0048	9606.ENSP00000216911,9606.ENSP00000257934,9606.ENSP00000260363,9606.ENSP00000261597,9606.ENSP00000296509,9606.ENSP00000336868,9606.ENSP00000361298	AURKA,ESPL1,KIF23,NDC80,MAD2L1,CENPA,KIF2C
GO:0007052	Mitotic spindle organization	6	81	1.7	2.01e-06	9606.ENSP00000216911,9606.ENSP00000260363,9606.ENSP00000261597,9606.ENSP00000300403,9606.ENSP00000363524,9606.ENSP00000377793	AURKA,KIF23,NDC80,TPX2,KIF4A,PRC1
GO:0007088	Regulation of mitotic nuclear division	6	162	1.4	7.53e-05	9606.ENSP00000216911,9606.ENSP00000257934,9606.ENSP00000261597,9606.ENSP00000296509,9606.ENSP00000321656,9606.ENSP00000357643	AURKA,ESPL1,NDC80,MAD2L1,CDC25C,MKI67
GO:0006260	DNA replication	6	205	1.3	0.00019	9606.ENSP00000264156,9606.ENSP00000265056,9606.ENSP00000300035,9606.ENSP00000300738,9606.ENSP00000353770,9606.ENSP00000355506	MCM6,MCM2,KIAA0101,RRM1,RRM2,EXO1
GO:0090068	Positive regulation of cell cycle process	6	294	1.14	0.0011	9606.ENSP00000216911,9606.ENSP00000257934,9606.ENSP00000260363,9606.ENSP00000261597,9606.ENSP00000296509,9606.ENSP00000321656	AURKA,ESPL1,KIF23,NDC80,MAD2L1,CDC25C
GO:0033044	Regulation of chromosome organization	6	359	1.05	0.0033	9606.ENSP00000257934,9606.ENSP00000261597,9606.ENSP00000265056,9606.ENSP00000296509,9606.ENSP00000357643,9606.ENSP00000411532	ESPL1,NDC80,MCM2,MAD2L1,MKI67,TOP2A
GO:0051656	Establishment of organelle localization	6	385	1.02	0.0044	9606.ENSP00000257934,9606.ENSP00000260363,9606.ENSP00000261597,9606.ENSP00000296509,9606.ENSP00000336868,9606.ENSP00000361298	ESPL1,KIF23,NDC80,MAD2L1,CENPA,KIF2C
GO:1901990	Regulation of mitotic cell cycle phase transition	6	416	0.99	0.0062	9606.ENSP00000216911,9606.ENSP00000257934,9606.ENSP00000261597,9606.ENSP00000296509,9606.ENSP00000300403,9606.ENSP00000321656	AURKA,ESPL1,NDC80,MAD2L1,TPX2,CDC25C
GO:0006281	DNA repair	6	522	0.89	0.0167	9606.ENSP00000228843,9606.ENSP00000264156,9606.ENSP00000265056,9606.ENSP00000300035,9606.ENSP00000355506,9606.ENSP00000479617	RAD51AP1,MCM6,MCM2,KIAA0101,EXO1,UHRF1
GO:0000281	Mitotic cytokinesis	5	70	1.68	4.63e-05	9606.ENSP00000257934,9606.ENSP00000260363,9606.ENSP00000336868,9606.ENSP00000363524,9606.ENSP00000377793	ESPL1,KIF23,CENPA,KIF4A,PRC1
GO:0051225	Spindle assembly	5	88	1.58	0.0001	9606.ENSP00000216911,9606.ENSP00000260363,9606.ENSP00000300403,9606.ENSP00000363524,9606.ENSP00000377793	AURKA,KIF23,TPX2,KIF4A,PRC1
GO:0051983	Regulation of chromosome segregation	5	104	1.51	0.00018	9606.ENSP00000257934,9606.ENSP00000261597,9606.ENSP00000296509,9606.ENSP00000357643,9606.ENSP00000361298	ESPL1,NDC80,MAD2L1,MKI67,KIF2C
GO:0007093	Mitotic cell cycle checkpoint	5	156	1.33	0.00097	9606.ENSP00000216911,9606.ENSP00000296509,9606.ENSP00000321656,9606.ENSP00000363055,9606.ENSP00000411532	AURKA,MAD2L1,CDC25C,ZWINT,TOP2A
GO:0045931	Positive regulation of mitotic cell cycle	5	156	1.33	0.00097	9606.ENSP00000216911,9606.ENSP00000257934,9606.ENSP00000261597,9606.ENSP00000296509,9606.ENSP00000321656	AURKA,ESPL1,NDC80,MAD2L1,CDC25C
GO:0051302	Regulation of cell division	5	197	1.23	0.0028	9606.ENSP00000216911,9606.ENSP00000257934,9606.ENSP00000260363,9606.ENSP00000377793,9606.ENSP00000465992	AURKA,ESPL1,KIF23,PRC1,KIF18B
GO:0006310	DNA recombination	5	219	1.19	0.0041	9606.ENSP00000228843,9606.ENSP00000264156,9606.ENSP00000265056,9606.ENSP00000355506,9606.ENSP00000411532	RAD51AP1,MCM6,MCM2,EXO1,TOP2A
GO:0010948	Negative regulation of cell cycle process	5	328	1.01	0.0181	9606.ENSP00000216911,9606.ENSP00000257934,9606.ENSP00000296509,9606.ENSP00000321656,9606.ENSP00000353770	AURKA,ESPL1,MAD2L1,CDC25C,RRM2
GO:0071103	DNA conformation change	5	328	1.01	0.0181	9606.ENSP00000251496,9606.ENSP00000264156,9606.ENSP00000265056,9606.ENSP00000336868,9606.ENSP00000411532	NCAPG,MCM6,MCM2,CENPA,TOP2A
GO:0010639	Negative regulation of organelle organization	5	395	0.93	0.0356	9606.ENSP00000257934,9606.ENSP00000265056,9606.ENSP00000296509,9606.ENSP00000300403,9606.ENSP00000411532	ESPL1,MCM2,MAD2L1,TPX2,TOP2A
GO:0040001	Establishment of mitotic spindle localization	4	37	1.86	0.00016	9606.ENSP00000257934,9606.ENSP00000261597,9606.ENSP00000296509,9606.ENSP00000336868	ESPL1,NDC80,MAD2L1,CENPA
GO:0090307	Mitotic spindle assembly	4	43	1.8	0.00021	9606.ENSP00000260363,9606.ENSP00000300403,9606.ENSP00000363524,9606.ENSP00000377793	KIF23,TPX2,KIF4A,PRC1
GO:0000082	G1/S transition of mitotic cell cycle	4	128	1.32	0.0082	9606.ENSP00000264156,9606.ENSP00000265056,9606.ENSP00000315644,9606.ENSP00000353770	MCM6,MCM2,TYMS,RRM2
GO:2001251	Negative regulation of chromosome organization	4	137	1.29	0.0102	9606.ENSP00000257934,9606.ENSP00000265056,9606.ENSP00000296509,9606.ENSP00000411532	ESPL1,MCM2,MAD2L1,TOP2A
GO:0007163	Establishment or maintenance of cell polarity	4	197	1.14	0.0285	9606.ENSP00000261597,9606.ENSP00000296509,9606.ENSP00000336868,9606.ENSP00000361298	NDC80,MAD2L1,CENPA,KIF2C
GO:0006323	DNA packaging	4	215	1.1	0.0357	9606.ENSP00000251496,9606.ENSP00000265056,9606.ENSP00000336868,9606.ENSP00000411532	NCAPG,MCM2,CENPA,TOP2A
GO:0051321	Meiotic cell cycle	4	220	1.09	0.0379	9606.ENSP00000216911,9606.ENSP00000257934,9606.ENSP00000355506,9606.ENSP00000411532	AURKA,ESPL1,EXO1,TOP2A
GO:0009165	Nucleotide biosynthetic process	4	236	1.06	0.0466	9606.ENSP00000300738,9606.ENSP00000301634,9606.ENSP00000315644,9606.ENSP00000353770	RRM1,TK1,TYMS,RRM2
GO:0051256	Mitotic spindle midzone assembly	3	8	2.4	0.00018	9606.ENSP00000260363,9606.ENSP00000363524,9606.ENSP00000377793	KIF23,KIF4A,PRC1
GO:0009263	Deoxyribonucleotide biosynthetic process	3	16	2.1	0.00078	9606.ENSP00000300738,9606.ENSP00000315644,9606.ENSP00000353770	RRM1,TYMS,RRM2
GO:0015949	Nucleobase-containing small molecule interconversion	3	31	1.81	0.004	9606.ENSP00000300738,9606.ENSP00000315644,9606.ENSP00000353770	RRM1,TYMS,RRM2
GO:0000132	Establishment of mitotic spindle orientation	3	32	1.8	0.0042	9606.ENSP00000261597,9606.ENSP00000296509,9606.ENSP00000336868	NDC80,MAD2L1,CENPA
GO:0031109	Microtubule polymerization or depolymerization	3	51	1.6	0.0127	9606.ENSP00000300403,9606.ENSP00000361298,9606.ENSP00000465992	TPX2,KIF2C,KIF18B
GO:0030071	Regulation of mitotic metaphase/anaphase transition	3	56	1.56	0.0148	9606.ENSP00000257934,9606.ENSP00000261597,9606.ENSP00000296509	ESPL1,NDC80,MAD2L1
GO:0006890	Retrograde vesicle-mediated transport, golgi to endoplasmic reticulum	3	84	1.38	0.0357	9606.ENSP00000260363,9606.ENSP00000361298,9606.ENSP00000363524	KIF23,KIF2C,KIF4A
GO:0072527	Pyrimidine-containing compound metabolic process	3	84	1.38	0.0357	9606.ENSP00000300738,9606.ENSP00000301634,9606.ENSP00000315644	RRM1,TK1,TYMS
GO:0032465	Regulation of cytokinesis	3	89	1.36	0.0395	9606.ENSP00000216911,9606.ENSP00000260363,9606.ENSP00000377793	AURKA,KIF23,PRC1
GO:0051262	Protein tetramerization	3	90	1.35	0.0404	9606.ENSP00000300738,9606.ENSP00000301634,9606.ENSP00000353770	RRM1,TK1,RRM2
GO:0019886	Antigen processing and presentation of exogenous peptide antigen via mhc class ii	3	96	1.32	0.0468	9606.ENSP00000260363,9606.ENSP00000361298,9606.ENSP00000363524	KIF23,KIF2C,KIF4A
GO:1905463	Negative regulation of dna duplex unwinding	2	3	2.65	0.0046	9606.ENSP00000265056,9606.ENSP00000411532	MCM2,TOP2A
GO:0006267	Pre-replicative complex assembly involved in nuclear cell cycle dna replication	2	7	2.29	0.0137	9606.ENSP00000264156,9606.ENSP00000265056	MCM6,MCM2
GO:0090267	Positive regulation of mitotic cell cycle spindle assembly checkpoint	2	7	2.29	0.0137	9606.ENSP00000261597,9606.ENSP00000296509	NDC80,MAD2L1
GO:0009157	Deoxyribonucleoside monophosphate biosynthetic process	2	9	2.18	0.0181	9606.ENSP00000301634,9606.ENSP00000315644	TK1,TYMS
GO:0000727	Double-strand break repair via break-induced replication	2	11	2.09	0.0238	9606.ENSP00000264156,9606.ENSP00000265056	MCM6,MCM2
GO:0051315	Attachment of mitotic spindle microtubules to kinetochore	2	11	2.09	0.0238	9606.ENSP00000261597,9606.ENSP00000361298	NDC80,KIF2C
GO:1902969	Mitotic dna replication	2	11	2.09	0.0238	9606.ENSP00000264156,9606.ENSP00000265056	MCM6,MCM2
GO:0000212	Meiotic spindle organization	2	13	2.02	0.0297	9606.ENSP00000216911,9606.ENSP00000257934	AURKA,ESPL1
GO:0006268	DNA unwinding involved in DNA replication	2	15	1.95	0.0357	9606.ENSP00000264156,9606.ENSP00000265056	MCM6,MCM2
GO:0051290	Protein heterotetramerization	2	15	1.95	0.0357	9606.ENSP00000300738,9606.ENSP00000353770	RRM1,RRM2
GO:0006206	Pyrimidine nucleobase metabolic process	2	16	1.93	0.0379	9606.ENSP00000300738,9606.ENSP00000315644	RRM1,TYMS
GO:0007019	Microtubule depolymerization	2	17	1.9	0.0412	9606.ENSP00000361298,9606.ENSP00000465992	KIF2C,KIF18B
GO:0051383	Kinetochore organization	2	18	1.87	0.0453	9606.ENSP00000261597,9606.ENSP00000336868	NDC80,CENPA
#term ID_KEGG	term description	observed gene count	background gene count	strength	false discovery rate	matching proteins in your network (IDs)	matching proteins in your network (labels)
hsa04110	Cell cycle	5	120	1.45	0.00034	9606.ENSP00000257934,9606.ENSP00000264156,9606.ENSP00000265056,9606.ENSP00000296509,9606.ENSP00000321656	ESPL1,MCM6,MCM2,MAD2L1,CDC25C
hsa00240	Pyrimidine metabolism	4	56	1.68	0.00034	9606.ENSP00000300738,9606.ENSP00000301634,9606.ENSP00000315644,9606.ENSP00000353770	RRM1,TK1,TYMS,RRM2
hsa04114	Oocyte meiosis	4	120	1.35	0.0036	9606.ENSP00000216911,9606.ENSP00000257934,9606.ENSP00000296509,9606.ENSP00000321656	AURKA,ESPL1,MAD2L1,CDC25C
hsa00983	Drug metabolism - other enzymes	3	75	1.43	0.0173	9606.ENSP00000300738,9606.ENSP00000301634,9606.ENSP00000353770	RRM1,TK1,RRM2
hsa04914	Progesterone-mediated oocyte maturation	3	94	1.33	0.0263	9606.ENSP00000216911,9606.ENSP00000296509,9606.ENSP00000321656	AURKA,MAD2L1,CDC25C
#term ID_REACTOME	term description	observed gene count	background gene count	strength	false discovery rate	matching proteins in your network (IDs)	matching proteins in your network (labels)
HSA-1640170	Cell Cycle	18	647	1.27	1.51e-16	9606.ENSP00000216911,9606.ENSP00000251496,9606.ENSP00000257934,9606.ENSP00000260363,9606.ENSP00000261597,9606.ENSP00000264156,9606.ENSP00000265056,9606.ENSP00000296509,9606.ENSP00000300403,9606.ENSP00000301634,9606.ENSP00000315644,9606.ENSP00000321656,9606.ENSP00000336868,9606.ENSP00000353770,9606.ENSP00000355506,9606.ENSP00000361298,9606.ENSP00000363055,9606.ENSP00000411532	AURKA,NCAPG,ESPL1,KIF23,NDC80,MCM6,MCM2,MAD2L1,TPX2,TK1,TYMS,CDC25C,CENPA,RRM2,EXO1,KIF2C,ZWINT,TOP2A
HSA-69278	Cell Cycle, Mitotic	17	518	1.35	1.51e-16	9606.ENSP00000216911,9606.ENSP00000251496,9606.ENSP00000257934,9606.ENSP00000260363,9606.ENSP00000261597,9606.ENSP00000264156,9606.ENSP00000265056,9606.ENSP00000296509,9606.ENSP00000300403,9606.ENSP00000301634,9606.ENSP00000315644,9606.ENSP00000321656,9606.ENSP00000336868,9606.ENSP00000353770,9606.ENSP00000361298,9606.ENSP00000363055,9606.ENSP00000411532	AURKA,NCAPG,ESPL1,KIF23,NDC80,MCM6,MCM2,MAD2L1,TPX2,TK1,TYMS,CDC25C,CENPA,RRM2,KIF2C,ZWINT,TOP2A
HSA-69620	Cell Cycle Checkpoints	9	269	1.35	1.16e-07	9606.ENSP00000261597,9606.ENSP00000264156,9606.ENSP00000265056,9606.ENSP00000296509,9606.ENSP00000321656,9606.ENSP00000336868,9606.ENSP00000355506,9606.ENSP00000361298,9606.ENSP00000363055	NDC80,MCM6,MCM2,MAD2L1,CDC25C,CENPA,EXO1,KIF2C,ZWINT
HSA-68886	M Phase	8	376	1.16	3.29e-05	9606.ENSP00000251496,9606.ENSP00000257934,9606.ENSP00000260363,9606.ENSP00000261597,9606.ENSP00000296509,9606.ENSP00000336868,9606.ENSP00000361298,9606.ENSP00000363055	NCAPG,ESPL1,KIF23,NDC80,MAD2L1,CENPA,KIF2C,ZWINT
HSA-195258	RHO GTPase Effectors	7	289	1.21	7.11e-05	9606.ENSP00000261597,9606.ENSP00000296509,9606.ENSP00000321656,9606.ENSP00000336868,9606.ENSP00000361298,9606.ENSP00000363055,9606.ENSP00000377793	NDC80,MAD2L1,CDC25C,CENPA,KIF2C,ZWINT,PRC1
HSA-453279	Mitotic G1 phase and G1/S transition	6	147	1.44	3.65e-05	9606.ENSP00000264156,9606.ENSP00000265056,9606.ENSP00000301634,9606.ENSP00000315644,9606.ENSP00000353770,9606.ENSP00000411532	MCM6,MCM2,TK1,TYMS,RRM2,TOP2A
HSA-2467813	Separation of Sister Chromatids	6	184	1.34	8.98e-05	9606.ENSP00000257934,9606.ENSP00000261597,9606.ENSP00000296509,9606.ENSP00000336868,9606.ENSP00000361298,9606.ENSP00000363055	ESPL1,NDC80,MAD2L1,CENPA,KIF2C,ZWINT
HSA-68877	Mitotic Prometaphase	6	199	1.31	0.0001	9606.ENSP00000251496,9606.ENSP00000261597,9606.ENSP00000296509,9606.ENSP00000336868,9606.ENSP00000361298,9606.ENSP00000363055	NCAPG,NDC80,MAD2L1,CENPA,KIF2C,ZWINT
HSA-141444	Amplification of signal from unattached kinetochores via a MAD2 inhibitory signal	5	92	1.56	8.98e-05	9606.ENSP00000261597,9606.ENSP00000296509,9606.ENSP00000336868,9606.ENSP00000361298,9606.ENSP00000363055	NDC80,MAD2L1,CENPA,KIF2C,ZWINT
HSA-9648025	EML4 and NUDC in mitotic spindle formation	5	113	1.47	0.00014	9606.ENSP00000261597,9606.ENSP00000296509,9606.ENSP00000336868,9606.ENSP00000361298,9606.ENSP00000363055	NDC80,MAD2L1,CENPA,KIF2C,ZWINT
HSA-2500257	Resolution of Sister Chromatid Cohesion	5	122	1.44	0.00017	9606.ENSP00000261597,9606.ENSP00000296509,9606.ENSP00000336868,9606.ENSP00000361298,9606.ENSP00000363055	NDC80,MAD2L1,CENPA,KIF2C,ZWINT
HSA-69206	G1/S Transition	5	129	1.42	0.0002	9606.ENSP00000264156,9606.ENSP00000265056,9606.ENSP00000301634,9606.ENSP00000315644,9606.ENSP00000353770	MCM6,MCM2,TK1,TYMS,RRM2
HSA-5663220	RHO GTPases Activate Formins	5	136	1.39	0.00024	9606.ENSP00000261597,9606.ENSP00000296509,9606.ENSP00000336868,9606.ENSP00000361298,9606.ENSP00000363055	NDC80,MAD2L1,CENPA,KIF2C,ZWINT
HSA-983189	Kinesins	4	59	1.66	0.00026	9606.ENSP00000260363,9606.ENSP00000361298,9606.ENSP00000363524,9606.ENSP00000465992	KIF23,KIF2C,KIF4A,KIF18B
HSA-15869	Metabolism of nucleotides	4	99	1.44	0.0015	9606.ENSP00000300738,9606.ENSP00000301634,9606.ENSP00000315644,9606.ENSP00000353770	RRM1,TK1,TYMS,RRM2
HSA-6811434	COPI-dependent Golgi-to-ER retrograde traffic	4	97	1.44	0.0015	9606.ENSP00000260363,9606.ENSP00000361298,9606.ENSP00000363524,9606.ENSP00000465992	KIF23,KIF2C,KIF4A,KIF18B
HSA-69481	G2/M Checkpoints	4	149	1.26	0.0061	9606.ENSP00000264156,9606.ENSP00000265056,9606.ENSP00000321656,9606.ENSP00000355506	MCM6,MCM2,CDC25C,EXO1
HSA-69205	G1/S-Specific Transcription	3	28	1.86	0.0014	9606.ENSP00000301634,9606.ENSP00000315644,9606.ENSP00000353770	TK1,TYMS,RRM2
HSA-499943	Interconversion of nucleotide di- and triphosphates	3	29	1.84	0.0015	9606.ENSP00000300738,9606.ENSP00000315644,9606.ENSP00000353770	RRM1,TYMS,RRM2
HSA-176187	Activation of ATR in response to replication stress	3	37	1.74	0.0025	9606.ENSP00000264156,9606.ENSP00000265056,9606.ENSP00000321656	MCM6,MCM2,CDC25C
HSA-6804756	Regulation of TP53 Activity through Phosphorylation	3	92	1.34	0.0267	9606.ENSP00000216911,9606.ENSP00000300403,9606.ENSP00000355506	AURKA,TPX2,EXO1
HSA-176974	Unwinding of DNA	2	11	2.09	0.0127	9606.ENSP00000264156,9606.ENSP00000265056	MCM6,MCM2
HSA-6804114	TP53 Regulates Transcription of Genes Involved in G2 Cell Cycle Arrest	2	18	1.87	0.0277	9606.ENSP00000216911,9606.ENSP00000321656	AURKA,CDC25C
HSA-5693554	Resolution of D-loop Structures through Synthesis-Dependent Strand Annealing (SDSA)	2	25	1.73	0.0492	9606.ENSP00000228843,9606.ENSP00000355506	RAD51AP1,EXO1

## Sheet: Cluster 2
#term ID_MF	term description	observed gene count	background gene count	strength	false discovery rate	matching proteins in your network (IDs)	matching proteins in your network (labels)
GO:0003713	Transcription coactivator activity	5	316	1.79	3.73e-06	9606.ENSP00000251871,9606.ENSP00000262367,9606.ENSP00000282892,9606.ENSP00000399968,9606.ENSP00000417401	MED17,CREBBP,MED21,NCOA2,HELZ2
GO:0030374	Nuclear receptor transcription coactivator activity	3	54	2.34	0.00025	9606.ENSP00000251871,9606.ENSP00000399968,9606.ENSP00000417401	MED17,NCOA2,HELZ2
GO:0061629	RNA polymerase II-specific DNA-binding transcription factor binding	3	283	1.62	0.0196	9606.ENSP00000251871,9606.ENSP00000262367,9606.ENSP00000399968	MED17,CREBBP,NCOA2
#term ID_BP	term description	observed gene count	background gene count	strength	false discovery rate	matching proteins in your network (IDs)	matching proteins in your network (labels)
GO:0045944	Positive regulation of transcription by rna polymerase ii	5	1253	1.19	0.014	9606.ENSP00000251871,9606.ENSP00000262367,9606.ENSP00000282892,9606.ENSP00000399968,9606.ENSP00000417401	MED17,CREBBP,MED21,NCOA2,HELZ2
#term ID_KEGG	term description	observed gene count	background gene count	strength	false discovery rate	matching proteins in your network (IDs)	matching proteins in your network (labels)
hsa04919	Thyroid hormone signaling pathway	3	119	1.99	0.00079	9606.ENSP00000251871,9606.ENSP00000262367,9606.ENSP00000399968	MED17,CREBBP,NCOA2
#term ID_REACTOME	term description	observed gene count	background gene count	strength	false discovery rate	matching proteins in your network (IDs)	matching proteins in your network (labels)
HSA-381340	Transcriptional regulation of white adipocyte differentiation	5	84	2.37	3.77e-09	9606.ENSP00000251871,9606.ENSP00000262367,9606.ENSP00000282892,9606.ENSP00000399968,9606.ENSP00000417401	MED17,CREBBP,MED21,NCOA2,HELZ2
HSA-1989781	PPARA activates gene expression	5	117	2.22	9.41e-09	9606.ENSP00000251871,9606.ENSP00000262367,9606.ENSP00000282892,9606.ENSP00000399968,9606.ENSP00000417401	MED17,CREBBP,MED21,NCOA2,HELZ2
HSA-1368082	RORA activates gene expression	3	18	2.81	5.77e-06	9606.ENSP00000262367,9606.ENSP00000399968,9606.ENSP00000417401	CREBBP,NCOA2,HELZ2
HSA-1368108	BMAL1:CLOCK,NPAS2 activates circadian gene expression	3	27	2.64	1.41e-05	9606.ENSP00000262367,9606.ENSP00000399968,9606.ENSP00000417401	CREBBP,NCOA2,HELZ2
HSA-2426168	Activation of gene expression by SREBF (SREBP)	3	42	2.45	3.51e-05	9606.ENSP00000262367,9606.ENSP00000399968,9606.ENSP00000417401	CREBBP,NCOA2,HELZ2
HSA-2151201	Transcriptional activation of mitochondrial biogenesis	3	54	2.34	6.33e-05	9606.ENSP00000262367,9606.ENSP00000399968,9606.ENSP00000417401	CREBBP,NCOA2,HELZ2
HSA-3899300	SUMOylation of transcription cofactors	2	43	2.26	0.007	9606.ENSP00000262367,9606.ENSP00000399968	CREBBP,NCOA2
HSA-3214847	HATs acetylate histones	2	107	1.86	0.0388	9606.ENSP00000262367,9606.ENSP00000399968	CREBBP,NCOA2
HSA-9018519	Estrogen-dependent gene expression	2	119	1.82	0.0452	9606.ENSP00000262367,9606.ENSP00000399968	CREBBP,NCOA2

## Sheet: Cluster 3
#term ID_BP	term description	observed gene count	background gene count	strength	false discovery rate	matching proteins in your network (IDs)	matching proteins in your network (labels)
GO:0022603	Regulation of anatomical structure morphogenesis	5	1095	1.25	0.0012	9606.ENSP00000262435,9606.ENSP00000334458,9606.ENSP00000360493,9606.ENSP00000363708,9606.ENSP00000365280	SMURF2,GATA4,RUNX2,BMPR2,ID1
GO:2000026	Regulation of multicellular organismal development	5	2096	0.97	0.013	9606.ENSP00000262435,9606.ENSP00000334458,9606.ENSP00000360493,9606.ENSP00000363708,9606.ENSP00000365280	SMURF2,GATA4,RUNX2,BMPR2,ID1
GO:0006357	Regulation of transcription by rna polymerase ii	5	2172	0.95	0.0136	9606.ENSP00000262435,9606.ENSP00000334458,9606.ENSP00000360493,9606.ENSP00000363708,9606.ENSP00000365280	SMURF2,GATA4,RUNX2,BMPR2,ID1
GO:0071310	Cellular response to organic substance	5	2369	0.92	0.0158	9606.ENSP00000262435,9606.ENSP00000334458,9606.ENSP00000360493,9606.ENSP00000363708,9606.ENSP00000365280	SMURF2,GATA4,RUNX2,BMPR2,ID1
GO:0031324	Negative regulation of cellular metabolic process	5	2630	0.87	0.0195	9606.ENSP00000262435,9606.ENSP00000334458,9606.ENSP00000360493,9606.ENSP00000363708,9606.ENSP00000365280	SMURF2,GATA4,RUNX2,BMPR2,ID1
GO:0009966	Regulation of signal transduction	5	3107	0.8	0.0343	9606.ENSP00000262435,9606.ENSP00000334458,9606.ENSP00000360493,9606.ENSP00000363708,9606.ENSP00000365280	SMURF2,GATA4,RUNX2,BMPR2,ID1
GO:0051173	Positive regulation of nitrogen compound metabolic process	5	3239	0.78	0.0378	9606.ENSP00000262435,9606.ENSP00000334458,9606.ENSP00000360493,9606.ENSP00000363708,9606.ENSP00000365280	SMURF2,GATA4,RUNX2,BMPR2,ID1
GO:0010604	Positive regulation of macromolecule metabolic process	5	3600	0.74	0.0441	9606.ENSP00000262435,9606.ENSP00000334458,9606.ENSP00000360493,9606.ENSP00000363708,9606.ENSP00000365280	SMURF2,GATA4,RUNX2,BMPR2,ID1
GO:0030509	BMP signaling pathway	4	90	2.24	3.19e-05	9606.ENSP00000262435,9606.ENSP00000360493,9606.ENSP00000363708,9606.ENSP00000365280	SMURF2,RUNX2,BMPR2,ID1
GO:0090287	Regulation of cellular response to growth factor stimulus	4	280	1.75	0.00055	9606.ENSP00000262435,9606.ENSP00000334458,9606.ENSP00000360493,9606.ENSP00000363708	SMURF2,GATA4,RUNX2,BMPR2
GO:0009887	Animal organ morphogenesis	4	967	1.21	0.0162	9606.ENSP00000334458,9606.ENSP00000360493,9606.ENSP00000363708,9606.ENSP00000365280	GATA4,RUNX2,BMPR2,ID1
GO:0051094	Positive regulation of developmental process	4	1389	1.05	0.0378	9606.ENSP00000262435,9606.ENSP00000334458,9606.ENSP00000360493,9606.ENSP00000363708	SMURF2,GATA4,RUNX2,BMPR2
GO:2000113	Negative regulation of cellular macromolecule biosynthetic process	4	1470	1.03	0.0396	9606.ENSP00000262435,9606.ENSP00000360493,9606.ENSP00000363708,9606.ENSP00000365280	SMURF2,RUNX2,BMPR2,ID1
GO:0045934	Negative regulation of nucleobase-containing compound metabolic process	4	1528	1.01	0.0421	9606.ENSP00000262435,9606.ENSP00000360493,9606.ENSP00000363708,9606.ENSP00000365280	SMURF2,RUNX2,BMPR2,ID1
GO:0048468	Cell development	4	1629	0.98	0.0447	9606.ENSP00000334458,9606.ENSP00000360493,9606.ENSP00000363708,9606.ENSP00000365280	GATA4,RUNX2,BMPR2,ID1
GO:1903508	Positive regulation of nucleic acid-templated transcription	4	1670	0.97	0.0477	9606.ENSP00000334458,9606.ENSP00000360493,9606.ENSP00000363708,9606.ENSP00000365280	GATA4,RUNX2,BMPR2,ID1
GO:0030510	Regulation of bmp signaling pathway	3	90	2.12	0.0019	9606.ENSP00000262435,9606.ENSP00000334458,9606.ENSP00000363708	SMURF2,GATA4,BMPR2
GO:0045667	Regulation of osteoblast differentiation	3	117	2	0.0033	9606.ENSP00000360493,9606.ENSP00000363708,9606.ENSP00000365280	RUNX2,BMPR2,ID1
GO:2000027	Regulation of animal organ morphogenesis	3	257	1.66	0.0146	9606.ENSP00000262435,9606.ENSP00000360493,9606.ENSP00000363708	SMURF2,RUNX2,BMPR2
GO:0007507	Heart development	3	522	1.35	0.0423	9606.ENSP00000334458,9606.ENSP00000363708,9606.ENSP00000365280	GATA4,BMPR2,ID1
GO:0048598	Embryonic morphogenesis	3	571	1.31	0.0468	9606.ENSP00000334458,9606.ENSP00000360493,9606.ENSP00000363708	GATA4,RUNX2,BMPR2
GO:0060413	Atrial septum morphogenesis	2	16	2.69	0.0093	9606.ENSP00000334458,9606.ENSP00000363708	GATA4,BMPR2
GO:0003181	Atrioventricular valve morphogenesis	2	24	2.51	0.0136	9606.ENSP00000334458,9606.ENSP00000363708	GATA4,BMPR2
GO:0003176	Aortic valve development	2	32	2.39	0.0162	9606.ENSP00000334458,9606.ENSP00000363708	GATA4,BMPR2
GO:0030513	Positive regulation of bmp signaling pathway	2	34	2.36	0.0162	9606.ENSP00000334458,9606.ENSP00000363708	GATA4,BMPR2
GO:0061036	Positive regulation of cartilage development	2	32	2.39	0.0162	9606.ENSP00000360493,9606.ENSP00000363708	RUNX2,BMPR2
GO:0002063	Chondrocyte development	2	42	2.27	0.0204	9606.ENSP00000360493,9606.ENSP00000363708	RUNX2,BMPR2
GO:0003197	Endocardial cushion development	2	44	2.25	0.0216	9606.ENSP00000334458,9606.ENSP00000363708	GATA4,BMPR2
GO:0045669	Positive regulation of osteoblast differentiation	2	60	2.12	0.0341	9606.ENSP00000360493,9606.ENSP00000363708	RUNX2,BMPR2
GO:0060350	Endochondral bone morphogenesis	2	70	2.05	0.0387	9606.ENSP00000360493,9606.ENSP00000363708	RUNX2,BMPR2
GO:0003281	Ventricular septum development	2	73	2.03	0.0396	9606.ENSP00000334458,9606.ENSP00000363708	GATA4,BMPR2
GO:0045446	Endothelial cell differentiation	2	76	2.01	0.04	9606.ENSP00000363708,9606.ENSP00000365280	BMPR2,ID1
#term ID_KEGG	term description	observed gene count	background gene count	strength	false discovery rate	matching proteins in your network (IDs)	matching proteins in your network (labels)
hsa04350	TGF-beta signaling pathway	3	91	2.11	0.00036	9606.ENSP00000262435,9606.ENSP00000363708,9606.ENSP00000365280	SMURF2,BMPR2,ID1
#term ID	term description	observed gene count	background gene count	strength	false discovery rate	matching proteins in your network (IDs)	matching proteins in your network (labels)
HSA-2032785	YAP1- and WWTR1 (TAZ)-stimulated gene expression	2	15	2.72	0.0154	9606.ENSP00000334458,9606.ENSP00000360493	GATA4,RUNX2
HSA-201451	Signaling by BMP	2	27	2.46	0.023	9606.ENSP00000262435,9606.ENSP00000363708	SMURF2,BMPR2

## Sheet: Cluster 4
#term ID_CC	term description	observed gene count	background gene count	strength	false discovery rate	matching proteins in your network (IDs)	matching proteins in your network (labels)
GO:0005794	Golgi apparatus	4	1584	1.09	0.0092	9606.ENSP00000280772,9606.ENSP00000299705,9606.ENSP00000377284,9606.ENSP00000386918	ANK3,TMED3,FOLR1,KDELR3
GO:0030660	Golgi-associated vesicle membrane	3	109	2.13	0.0012	9606.ENSP00000299705,9606.ENSP00000377284,9606.ENSP00000386918	TMED3,FOLR1,KDELR3
GO:0030662	Coated vesicle membrane	3	176	1.92	0.0025	9606.ENSP00000299705,9606.ENSP00000377284,9606.ENSP00000386918	TMED3,FOLR1,KDELR3
GO:0030133	Transport vesicle	3	407	1.56	0.0087	9606.ENSP00000299705,9606.ENSP00000377284,9606.ENSP00000386918	TMED3,FOLR1,KDELR3
GO:0000139	Golgi membrane	3	761	1.29	0.0356	9606.ENSP00000299705,9606.ENSP00000377284,9606.ENSP00000386918	TMED3,FOLR1,KDELR3
GO:0030663	COPI-coated vesicle membrane	2	18	2.74	0.0025	9606.ENSP00000299705,9606.ENSP00000386918	TMED3,KDELR3
GO:0033116	Endoplasmic reticulum-golgi intermediate compartment membrane	2	73	2.13	0.0163	9606.ENSP00000299705,9606.ENSP00000377284	TMED3,FOLR1
GO:0030134	COPII-coated ER to Golgi transport vesicle	2	90	2.04	0.0221	9606.ENSP00000299705,9606.ENSP00000377284	TMED3,FOLR1
#term ID_BP	term description	observed gene count	background gene count	strength	false discovery rate	matching proteins in your network (IDs)	matching proteins in your network (labels)
GO:0006888	Endoplasmic reticulum to golgi vesicle-mediated transport	4	195	2	0.00013	9606.ENSP00000280772,9606.ENSP00000299705,9606.ENSP00000377284,9606.ENSP00000386918	ANK3,TMED3,FOLR1,KDELR3
#term ID_REACTOME	term description	observed gene count	background gene count	strength	false discovery rate	matching proteins in your network (IDs)	matching proteins in your network (labels)
HSA-6807878	COPI-mediated anterograde transport	4	100	2.29	1.63e-06	9606.ENSP00000280772,9606.ENSP00000299705,9606.ENSP00000377284,9606.ENSP00000386918	ANK3,TMED3,FOLR1,KDELR3
HSA-6811434	COPI-dependent Golgi-to-ER retrograde traffic	2	97	2	0.0364	9606.ENSP00000299705,9606.ENSP00000386918	TMED3,KDELR3

## Sheet: Cluster 5
#term ID_CC	term description	observed gene count	background gene count	strength	false discovery rate	matching proteins in your network (IDs)	matching proteins in your network (labels)
GO:0042613	MHC class II protein complex	4	14	3.15	8.51e-10	9606.ENSP00000364076,9606.ENSP00000390020,9606.ENSP00000393566,9606.ENSP00000398890	HLA-DQA2,HLA-DOB,HLA-DPA1,HLA-DMB
GO:0005765	Lysosomal membrane	4	373	1.72	7.68e-05	9606.ENSP00000364076,9606.ENSP00000390020,9606.ENSP00000393566,9606.ENSP00000398890	HLA-DQA2,HLA-DOB,HLA-DPA1,HLA-DMB
GO:0010008	Endosome membrane	4	499	1.59	0.00012	9606.ENSP00000364076,9606.ENSP00000390020,9606.ENSP00000393566,9606.ENSP00000398890	HLA-DQA2,HLA-DOB,HLA-DPA1,HLA-DMB
GO:0071556	Integral component of lumenal side of endoplasmic reticulum membrane	2	26	2.58	0.0017	9606.ENSP00000364076,9606.ENSP00000393566	HLA-DQA2,HLA-DPA1
GO:0030669	Clathrin-coated endocytic vesicle membrane	2	35	2.45	0.0022	9606.ENSP00000364076,9606.ENSP00000393566	HLA-DQA2,HLA-DPA1
GO:0012507	ER to Golgi transport vesicle membrane	2	58	2.23	0.0052	9606.ENSP00000364076,9606.ENSP00000393566	HLA-DQA2,HLA-DPA1
GO:0032588	trans-Golgi network membrane	2	98	2	0.0119	9606.ENSP00000364076,9606.ENSP00000393566	HLA-DQA2,HLA-DPA1
#term ID_MF	term description	observed gene count	background gene count	strength	false discovery rate	matching proteins in your network (IDs)	matching proteins in your network (labels)
GO:0032395	MHC class II receptor activity	3	9	3.21	2.28e-06	9606.ENSP00000364076,9606.ENSP00000390020,9606.ENSP00000393566	HLA-DQA2,HLA-DOB,HLA-DPA1
GO:0023026	MHC class II protein complex binding	2	16	2.79	0.0052	9606.ENSP00000390020,9606.ENSP00000398890	HLA-DOB,HLA-DMB
#term ID_BP	term description	observed gene count	background gene count	strength	false discovery rate	matching proteins in your network (IDs)	matching proteins in your network (labels)
GO:0019886	Antigen processing and presentation of exogenous peptide antigen via mhc class ii	4	96	2.31	8.25e-06	9606.ENSP00000364076,9606.ENSP00000390020,9606.ENSP00000393566,9606.ENSP00000398890	HLA-DQA2,HLA-DOB,HLA-DPA1,HLA-DMB
GO:0002250	Adaptive immune response	4	317	1.79	0.00011	9606.ENSP00000364076,9606.ENSP00000390020,9606.ENSP00000393566,9606.ENSP00000398890	HLA-DQA2,HLA-DOB,HLA-DPA1,HLA-DMB
#term ID_KEGG	term description	observed gene count	background gene count	strength	false discovery rate	matching proteins in your network (IDs)	matching proteins in your network (labels)
hsa05310	Asthma	4	27	2.86	1.73e-09	9606.ENSP00000364076,9606.ENSP00000390020,9606.ENSP00000393566,9606.ENSP00000398890	HLA-DQA2,HLA-DOB,HLA-DPA1,HLA-DMB
hsa04672	Intestinal immune network for IgA production	4	43	2.66	2.03e-09	9606.ENSP00000364076,9606.ENSP00000390020,9606.ENSP00000393566,9606.ENSP00000398890	HLA-DQA2,HLA-DOB,HLA-DPA1,HLA-DMB
hsa04940	Type I diabetes mellitus	4	39	2.7	2.03e-09	9606.ENSP00000364076,9606.ENSP00000390020,9606.ENSP00000393566,9606.ENSP00000398890	HLA-DQA2,HLA-DOB,HLA-DPA1,HLA-DMB
hsa05330	Allograft rejection	4	34	2.76	2.03e-09	9606.ENSP00000364076,9606.ENSP00000390020,9606.ENSP00000393566,9606.ENSP00000398890	HLA-DQA2,HLA-DOB,HLA-DPA1,HLA-DMB
hsa05332	Graft-versus-host disease	4	36	2.74	2.03e-09	9606.ENSP00000364076,9606.ENSP00000390020,9606.ENSP00000393566,9606.ENSP00000398890	HLA-DQA2,HLA-DOB,HLA-DPA1,HLA-DMB
hsa05320	Autoimmune thyroid disease	4	48	2.61	2.48e-09	9606.ENSP00000364076,9606.ENSP00000390020,9606.ENSP00000393566,9606.ENSP00000398890	HLA-DQA2,HLA-DOB,HLA-DPA1,HLA-DMB
hsa05416	Viral myocarditis	4	55	2.55	3.58e-09	9606.ENSP00000364076,9606.ENSP00000390020,9606.ENSP00000393566,9606.ENSP00000398890	HLA-DQA2,HLA-DOB,HLA-DPA1,HLA-DMB
hsa05321	Inflammatory bowel disease	4	60	2.51	4.37e-09	9606.ENSP00000364076,9606.ENSP00000390020,9606.ENSP00000393566,9606.ENSP00000398890	HLA-DQA2,HLA-DOB,HLA-DPA1,HLA-DMB
hsa04612	Antigen processing and presentation	4	63	2.49	4.68e-09	9606.ENSP00000364076,9606.ENSP00000390020,9606.ENSP00000393566,9606.ENSP00000398890	HLA-DQA2,HLA-DOB,HLA-DPA1,HLA-DMB
hsa05140	Leishmaniasis	4	70	2.45	6.33e-09	9606.ENSP00000364076,9606.ENSP00000390020,9606.ENSP00000393566,9606.ENSP00000398890	HLA-DQA2,HLA-DOB,HLA-DPA1,HLA-DMB
hsa04658	Th1 and Th2 cell differentiation	4	87	2.35	1.22e-08	9606.ENSP00000364076,9606.ENSP00000390020,9606.ENSP00000393566,9606.ENSP00000398890	HLA-DQA2,HLA-DOB,HLA-DPA1,HLA-DMB
hsa05150	Staphylococcus aureus infection	4	86	2.36	1.22e-08	9606.ENSP00000364076,9606.ENSP00000390020,9606.ENSP00000393566,9606.ENSP00000398890	HLA-DQA2,HLA-DOB,HLA-DPA1,HLA-DMB
hsa05323	Rheumatoid arthritis	4	85	2.36	1.22e-08	9606.ENSP00000364076,9606.ENSP00000390020,9606.ENSP00000393566,9606.ENSP00000398890	HLA-DQA2,HLA-DOB,HLA-DPA1,HLA-DMB
hsa04640	Hematopoietic cell lineage	4	91	2.33	1.25e-08	9606.ENSP00000364076,9606.ENSP00000390020,9606.ENSP00000393566,9606.ENSP00000398890	HLA-DQA2,HLA-DOB,HLA-DPA1,HLA-DMB
hsa05322	Systemic lupus erythematosus	4	93	2.32	1.27e-08	9606.ENSP00000364076,9606.ENSP00000390020,9606.ENSP00000393566,9606.ENSP00000398890	HLA-DQA2,HLA-DOB,HLA-DPA1,HLA-DMB
hsa04659	Th17 cell differentiation	4	101	2.29	1.64e-08	9606.ENSP00000364076,9606.ENSP00000390020,9606.ENSP00000393566,9606.ENSP00000398890	HLA-DQA2,HLA-DOB,HLA-DPA1,HLA-DMB
hsa05145	Toxoplasmosis	4	105	2.27	1.8e-08	9606.ENSP00000364076,9606.ENSP00000390020,9606.ENSP00000393566,9606.ENSP00000398890	HLA-DQA2,HLA-DOB,HLA-DPA1,HLA-DMB
hsa04514	Cell adhesion molecules	4	137	2.15	4.82e-08	9606.ENSP00000364076,9606.ENSP00000390020,9606.ENSP00000393566,9606.ENSP00000398890	HLA-DQA2,HLA-DOB,HLA-DPA1,HLA-DMB
hsa04145	Phagosome	4	142	2.14	5.26e-08	9606.ENSP00000364076,9606.ENSP00000390020,9606.ENSP00000393566,9606.ENSP00000398890	HLA-DQA2,HLA-DOB,HLA-DPA1,HLA-DMB
hsa05164	Influenza A	4	165	2.07	9.02e-08	9606.ENSP00000364076,9606.ENSP00000390020,9606.ENSP00000393566,9606.ENSP00000398890	HLA-DQA2,HLA-DOB,HLA-DPA1,HLA-DMB
hsa05152	Tuberculosis	4	168	2.07	9.22e-08	9606.ENSP00000364076,9606.ENSP00000390020,9606.ENSP00000393566,9606.ENSP00000398890	HLA-DQA2,HLA-DOB,HLA-DPA1,HLA-DMB
hsa05169	Epstein-Barr virus infection	4	193	2.01	1.52e-07	9606.ENSP00000364076,9606.ENSP00000390020,9606.ENSP00000393566,9606.ENSP00000398890	HLA-DQA2,HLA-DOB,HLA-DPA1,HLA-DMB
hsa05166	Human T-cell leukemia virus 1 infection	4	211	1.97	2.07e-07	9606.ENSP00000364076,9606.ENSP00000390020,9606.ENSP00000393566,9606.ENSP00000398890	HLA-DQA2,HLA-DOB,HLA-DPA1,HLA-DMB
hsa05168	Herpes simplex virus 1 infection	4	479	1.61	5.13e-06	9606.ENSP00000364076,9606.ENSP00000390020,9606.ENSP00000393566,9606.ENSP00000398890	HLA-DQA2,HLA-DOB,HLA-DPA1,HLA-DMB
#term ID_REACTOME	term description	observed gene count	background gene count	strength	false discovery rate	matching proteins in your network (IDs)	matching proteins in your network (labels)
HSA-2132295	MHC class II antigen presentation	4	120	2.21	3.34e-06	9606.ENSP00000364076,9606.ENSP00000390020,9606.ENSP00000393566,9606.ENSP00000398890	HLA-DQA2,HLA-DOB,HLA-DPA1,HLA-DMB
HSA-202430	Translocation of ZAP-70 to Immunological synapse	2	15	2.81	0.0031	9606.ENSP00000364076,9606.ENSP00000393566	HLA-DQA2,HLA-DPA1
HSA-202427	Phosphorylation of CD3 and TCR zeta chains	2	18	2.74	0.0032	9606.ENSP00000364076,9606.ENSP00000393566	HLA-DQA2,HLA-DPA1
HSA-389948	PD-1 signaling	2	19	2.71	0.0032	9606.ENSP00000364076,9606.ENSP00000393566	HLA-DQA2,HLA-DPA1
HSA-202433	Generation of second messenger molecules	2	29	2.53	0.0053	9606.ENSP00000364076,9606.ENSP00000393566	HLA-DQA2,HLA-DPA1
HSA-202424	Downstream TCR signaling	2	91	2.03	0.0301	9606.ENSP00000364076,9606.ENSP00000393566	HLA-DQA2,HLA-DPA1
HSA-877300	Interferon gamma signaling	2	88	2.05	0.0301	9606.ENSP00000364076,9606.ENSP00000393566	HLA-DQA2,HLA-DPA1

## Sheet: Cluster 6
#term ID_CC	term description	observed gene count	background gene count	strength	false discovery rate	matching proteins in your network (IDs)	matching proteins in your network (labels)
GO:0016282	Eukaryotic 43s preinitiation complex	2	17	2.58	0.0227	9606.ENSP00000251636,9606.ENSP00000358140	DHX29,EIF3A
#term ID_MF	term description	observed gene count	background gene count	strength	false discovery rate	matching proteins in your network (IDs)	matching proteins in your network (labels)
GO:0003743	Translation initiation factor activity	3	50	2.29	0.0012	9606.ENSP00000251636,9606.ENSP00000358140,9606.ENSP00000368927	DHX29,EIF3A,EIF1AX
GO:0005251	Delayed rectifier potassium channel activity	2	30	2.34	0.025	9606.ENSP00000304127,9606.ENSP00000434241	KCNG3,KCNC3
#term ID_BP	term description	observed gene count	background gene count	strength	false discovery rate	matching proteins in your network (IDs)	matching proteins in your network (labels)
GO:0065003	Protein-containing complex assembly	5	1293	1.1	0.0137	9606.ENSP00000251636,9606.ENSP00000304127,9606.ENSP00000358140,9606.ENSP00000359345,9606.ENSP00000434241	DHX29,KCNG3,EIF3A,RPL5,KCNC3
GO:0006413	Translational initiation	4	141	1.97	0.00055	9606.ENSP00000251636,9606.ENSP00000358140,9606.ENSP00000359345,9606.ENSP00000368927	DHX29,EIF3A,RPL5,EIF1AX
GO:0006417	Regulation of translation	4	398	1.52	0.0118	9606.ENSP00000251636,9606.ENSP00000358140,9606.ENSP00000359345,9606.ENSP00000368927	DHX29,EIF3A,RPL5,EIF1AX
GO:0022618	Ribonucleoprotein complex assembly	3	186	1.72	0.0219	9606.ENSP00000251636,9606.ENSP00000358140,9606.ENSP00000359345	DHX29,EIF3A,RPL5
GO:0002183	Cytoplasmic translational initiation	2	28	2.37	0.0335	9606.ENSP00000251636,9606.ENSP00000358140	DHX29,EIF3A
#term ID_REACTOME	term description	observed gene count	background gene count	strength	false discovery rate	matching proteins in your network (IDs)	matching proteins in your network (labels)
HSA-156827	L13a-mediated translational silencing of Ceruloplasmin expression	3	108	1.96	0.0059	9606.ENSP00000358140,9606.ENSP00000359345,9606.ENSP00000368927	EIF3A,RPL5,EIF1AX
HSA-72689	Formation of a pool of free 40S subunits	3	99	1.99	0.0059	9606.ENSP00000358140,9606.ENSP00000359345,9606.ENSP00000368927	EIF3A,RPL5,EIF1AX
HSA-72706	GTP hydrolysis and joining of the 60S ribosomal subunit	3	109	1.95	0.0059	9606.ENSP00000358140,9606.ENSP00000359345,9606.ENSP00000368927	EIF3A,RPL5,EIF1AX
HSA-1296072	Voltage gated Potassium channels	2	43	2.18	0.0239	9606.ENSP00000304127,9606.ENSP00000434241	KCNG3,KCNC3
HSA-72695	Formation of the ternary complex, and subsequently, the 43S complex	2	49	2.12	0.0269	9606.ENSP00000358140,9606.ENSP00000368927	EIF3A,EIF1AX
HSA-72649	Translation initiation complex formation	2	55	2.07	0.0299	9606.ENSP00000358140,9606.ENSP00000368927	EIF3A,EIF1AX
HSA-72702	Ribosomal scanning and start codon recognition	2	55	2.07	0.0299	9606.ENSP00000358140,9606.ENSP00000368927	EIF3A,EIF1AX

## Sheet: Cluster 7
#term ID_CC	term description	observed gene count	background gene count	strength	false discovery rate	matching proteins in your network (IDs)	matching proteins in your network (labels)
GO:0005615	Extracellular space	7	3195	0.68	0.02	9606.ENSP00000218388,9606.ENSP00000315130,9606.ENSP00000317674,9606.ENSP00000357470,9606.ENSP00000368528,9606.ENSP00000371532,9606.ENSP00000474412	TIMP1,CLU,APOL1,IL6R,APOO,VLDLR,CCL5
GO:0034358	Plasma lipoprotein particle	4	38	2.36	3.89e-06	9606.ENSP00000315130,9606.ENSP00000317674,9606.ENSP00000368528,9606.ENSP00000371532	CLU,APOL1,APOO,VLDLR
GO:0034361	Very-low-density lipoprotein particle	3	20	2.51	5.03e-05	9606.ENSP00000317674,9606.ENSP00000368528,9606.ENSP00000371532	APOL1,APOO,VLDLR
GO:0034364	High-density lipoprotein particle	3	29	2.35	9.38e-05	9606.ENSP00000315130,9606.ENSP00000317674,9606.ENSP00000368528	CLU,APOL1,APOO
#term ID_BP	term description	observed gene count	background gene count	strength	false discovery rate	matching proteins in your network (IDs)	matching proteins in your network (labels)
GO:0006952	Defense response	7	1296	1.07	0.0023	9606.ENSP00000218388,9606.ENSP00000315130,9606.ENSP00000315768,9606.ENSP00000317674,9606.ENSP00000356713,9606.ENSP00000357470,9606.ENSP00000474412	TIMP1,CLU,STAT2,APOL1,IFNGR1,IL6R,CCL5
GO:0009605	Response to external stimulus	7	2310	0.82	0.0162	9606.ENSP00000315130,9606.ENSP00000315768,9606.ENSP00000317674,9606.ENSP00000356713,9606.ENSP00000357470,9606.ENSP00000371532,9606.ENSP00000474412	CLU,STAT2,APOL1,IFNGR1,IL6R,VLDLR,CCL5
GO:0051246	Regulation of protein metabolic process	7	2828	0.73	0.0276	9606.ENSP00000218388,9606.ENSP00000315130,9606.ENSP00000315768,9606.ENSP00000356713,9606.ENSP00000357470,9606.ENSP00000371532,9606.ENSP00000474412	TIMP1,CLU,STAT2,IFNGR1,IL6R,VLDLR,CCL5
GO:0098542	Defense response to other organism	6	900	1.16	0.0046	9606.ENSP00000315130,9606.ENSP00000315768,9606.ENSP00000317674,9606.ENSP00000356713,9606.ENSP00000357470,9606.ENSP00000474412	CLU,STAT2,APOL1,IFNGR1,IL6R,CCL5
GO:0006955	Immune response	6	1588	0.91	0.0168	9606.ENSP00000315130,9606.ENSP00000315768,9606.ENSP00000317674,9606.ENSP00000356713,9606.ENSP00000357470,9606.ENSP00000474412	CLU,STAT2,APOL1,IFNGR1,IL6R,CCL5
GO:0006954	Inflammatory response	5	515	1.32	0.0064	9606.ENSP00000218388,9606.ENSP00000315130,9606.ENSP00000356713,9606.ENSP00000357470,9606.ENSP00000474412	TIMP1,CLU,IFNGR1,IL6R,CCL5
GO:0019221	Cytokine-mediated signaling pathway	5	678	1.2	0.0162	9606.ENSP00000218388,9606.ENSP00000315768,9606.ENSP00000356713,9606.ENSP00000357470,9606.ENSP00000474412	TIMP1,STAT2,IFNGR1,IL6R,CCL5
GO:0045087	Innate immune response	5	703	1.19	0.0162	9606.ENSP00000315130,9606.ENSP00000315768,9606.ENSP00000317674,9606.ENSP00000356713,9606.ENSP00000474412	CLU,STAT2,APOL1,IFNGR1,CCL5
GO:0006869	Lipid transport	4	296	1.47	0.0162	9606.ENSP00000315130,9606.ENSP00000317674,9606.ENSP00000368528,9606.ENSP00000371532	CLU,APOL1,APOO,VLDLR
GO:0009615	Response to virus	4	293	1.47	0.0162	9606.ENSP00000315130,9606.ENSP00000315768,9606.ENSP00000356713,9606.ENSP00000474412	CLU,STAT2,IFNGR1,CCL5
GO:0045860	Positive regulation of protein kinase activity	4	550	1.2	0.0382	9606.ENSP00000315130,9606.ENSP00000357470,9606.ENSP00000371532,9606.ENSP00000474412	CLU,IL6R,VLDLR,CCL5
GO:0034250	Positive regulation of cellular amide metabolic process	3	162	1.6	0.0306	9606.ENSP00000315130,9606.ENSP00000356713,9606.ENSP00000474412	CLU,IFNGR1,CCL5
GO:0010536	Positive regulation of activation of janus kinase activity	2	7	2.79	0.0162	9606.ENSP00000357470,9606.ENSP00000474412	IL6R,CCL5
GO:1900221	Regulation of amyloid-beta clearance	2	17	2.41	0.0257	9606.ENSP00000315130,9606.ENSP00000356713	CLU,IFNGR1
GO:1902004	Positive regulation of amyloid-beta formation	2	20	2.34	0.0292	9606.ENSP00000315130,9606.ENSP00000356713	CLU,IFNGR1
#term ID_KEGG	term description	observed gene count	background gene count	strength	false discovery rate	matching proteins in your network (IDs)	matching proteins in your network (labels)
hsa04066	HIF-1 signaling pathway	3	106	1.79	0.0046	9606.ENSP00000218388,9606.ENSP00000356713,9606.ENSP00000357470	TIMP1,IFNGR1,IL6R
hsa04630	JAK-STAT signaling pathway	3	160	1.61	0.0077	9606.ENSP00000315768,9606.ENSP00000356713,9606.ENSP00000357470	STAT2,IFNGR1,IL6R
hsa05164	Influenza A	3	165	1.6	0.0077	9606.ENSP00000315768,9606.ENSP00000356713,9606.ENSP00000474412	STAT2,IFNGR1,CCL5
hsa04060	Cytokine-cytokine receptor interaction	3	282	1.36	0.0202	9606.ENSP00000356713,9606.ENSP00000357470,9606.ENSP00000474412	IFNGR1,IL6R,CCL5
#term ID_REACTOME	term description	observed gene count	background gene count	strength	false discovery rate	matching proteins in your network (IDs)	matching proteins in your network (labels)
HSA-168256	Immune System	6	1956	0.82	0.0281	9606.ENSP00000218388,9606.ENSP00000315130,9606.ENSP00000315768,9606.ENSP00000356713,9606.ENSP00000357470,9606.ENSP00000474412	TIMP1,CLU,STAT2,IFNGR1,IL6R,CCL5
HSA-1280215	Cytokine Signaling in Immune system	5	681	1.2	0.0127	9606.ENSP00000218388,9606.ENSP00000315768,9606.ENSP00000356713,9606.ENSP00000357470,9606.ENSP00000474412	TIMP1,STAT2,IFNGR1,IL6R,CCL5
HSA-449147	Signaling by Interleukins	4	440	1.3	0.0218	9606.ENSP00000218388,9606.ENSP00000315768,9606.ENSP00000357470,9606.ENSP00000474412	TIMP1,STAT2,IL6R,CCL5
HSA-9679191	Potential therapeutics for SARS	3	81	1.91	0.0127	9606.ENSP00000315768,9606.ENSP00000356713,9606.ENSP00000357470	STAT2,IFNGR1,IL6R

## Sheet: Cluster 8
No significant GOs, KEGG and Reactome pathway was found.

## Sheet: Cluster 9
No significant enrichment was detected

## Sheet: Cluster 10
No significant GOs, KEGG and Reactome pathway was found.

[truncated: 2 more sheets: Cluster 11, Cluster 12]
